# Supplementary material for: The impact of the COVID-19 pandemic on perceived publication pressure among academic researchers in Canada
Source: PLoS One. 2022 Jun 22;17(6):e0269743. doi: 10.1371/journal.pone.0269743 (PMC9216619; doi:10.1371/journal.pone.0269743)
Supplement: S2 Appendix — Demographic values include Academic Position and Research Funding Agency, other demographic information removed for participant confidentiality. (XLSX) [file pone.0269743.s012.xlsx]

## Sheet: Minimal Data Set
Academic Position	Research Agency	Pre-COVID Publication Frequency (Compared to Peers)	Pre-COVID Stress Score	Pre-COVID Attitude Score	Pre-COVID Resources Score	Post-COVID Publication Frequency (Compared to Peers)	Post-COVID Stress Score	Post-COVID Attitude Score	Post-COVID Resources Score	The COVID-19 pandemic has increased the pressure to publish within my field.	The COVID-19 pandemic has increased the time it takes to conduct research.	The COVID-19 pandemic has made the process of conducting research more difficult or challenging.	I feel supported by peers and colleagues (both senior and junior)	I feel supported by my department or faculty.	I feel supported by my academic institution.	I feel supported by my tri-council funding agency.	I am concerned that my publication frequency during COVID-19 will decrease my competitiveness for funding opportunities.	I am concerned that my publication frequency during COVID-19 will decrease my competitiveness for future academic positions (Including tenure)
PhD	CIHR	Similar	2.83333	3.5	2.5	More	2.66667	2.66667	2.33333	Disagree	Strongly Agree	Strongly Agree	Agree	Neutral	Neutral	Neutral	Disagree	Disagree
PDF	CIHR	Similar	3.5	4.66667	2.66667	More	3.83333	4.83333	2.66667	Agree	Agree	Neutral	Disagree	Strongly Disagree	Strongly Disagree	Strongly Disagree	Agree	Strongly Agree
PDF	CIHR	Less	3	3.83333	2	Similar	4	4.16667	2.66667	Disagree	Strongly Agree	Strongly Agree	Agree	Agree	Neutral	Neutral	Strongly Agree	Strongly Agree
PDF	NSERC	Similar	4.16667	3.83333	2.66667	More	3.16667	3.83333	3	Disagree	Neutral	Agree	Neutral	Agree	Neutral	Disagree	Disagree	Disagree
PhD	SSHRC	Similar	2.5	4.16667	1.66667	Less	4.66667	4.16667	1.83333	Agree	Strongly Agree	Strongly Agree	Neutral	Neutral	Disagree	Disagree	Strongly Agree	Strongly Agree
PhD	CIHR	More	1	2	1.16667	Similar	1.5	2.33333	1	Neutral	Agree	Agree	Agree	Agree	Agree	Agree	Disagree	Disagree
PI_Mid	CIHR	Less	3.5	4.33333	2.16667	Similar	5	4.16667	2.16667	Agree	Strongly Agree	Strongly Agree	Disagree	Strongly Disagree	Strongly Disagree	Strongly Disagree	Agree	Neutral
PhD	CIHR	Less	3.66667	5	3.66667	More	4	5	3.5	Strongly Agree	Strongly Agree	Strongly Agree	Strongly Disagree	Strongly Disagree	Strongly Disagree	Agree	Disagree	Not Applicable
PhD	CIHR	Similar	2.66667	3	2.16667	Similar	4.33333	4.16667	3.5	Agree	Strongly Agree	Agree	Agree	Agree	Neutral	Disagree	Strongly Agree	Strongly Agree
PI_Mid	CIHR	Similar	2.66667	4	1.5	Similar	3.66667	3.83333	1.5	Disagree	Strongly Agree	Strongly Agree	Agree	Agree	Agree	Disagree	Strongly Agree	Disagree
PhD	CIHR	More	2.83333	3.5	2.33333	More	3	3.83333	2.66667	Neutral	Strongly Agree	Strongly Agree	Agree	Agree	Neutral	Neutral	Agree	Strongly Agree
PDF	CIHR	Similar	3.33333	3.5	2.16667	Less	3.5	4.5	3.16667	Strongly Agree	Strongly Agree	Strongly Agree	Strongly Disagree	Disagree	Disagree	Strongly Disagree	Strongly Agree	Strongly Agree
PDF	CIHR	Similar	4.33333	3	3.16667	Similar	3	3	3	Agree	Agree	Agree	Agree	Agree	Agree	Agree	Agree	Agree
PhD	CIHR	Similar	3.33333	2.33333	2.5	Similar	3.83333	2.33333	2.5	Disagree	Strongly Agree	Strongly Agree	Agree	Agree	Agree	Neutral	Disagree	Agree
PI_Senior	NSERC	More	2.5	3.16667	2.16667	More	2.83333	3.16667	2	Neutral	Neutral	Agree	Agree	Agree	Agree	Not Applicable	Disagree	Not Applicable
PhD	CIHR	Similar	2.83333	3.5	1.5	More	4	3.83333	1.33333	Neutral	Strongly Agree	Agree	Agree	Agree	Agree	Not Applicable	Strongly Agree	Not Applicable
PI_Mid	CIHR	More	2.66667	3.5	1.5	More	2.66667	3.66667	1.5	Neutral	Strongly Agree	Strongly Agree	Agree	Neutral	Neutral	Disagree	Neutral	Not Applicable
PhD	NSERC	More	2	2.83333	1.66667	Less	2.33333	3.16667	1.5	Strongly Agree	Strongly Agree	Strongly Agree	Agree	Agree	Agree	Agree	Agree	Strongly Agree
PDF	NSERC	Similar	2.83333	4	2.16667	Similar	4.66667	4.66667	3.5	Neutral	Strongly Agree	Strongly Agree	Neutral	Disagree	Disagree	Not Applicable	Agree	Agree
MSc	CIHR	Similar	3	4	3.16667	Similar	2.83333	4.16667	3	Disagree	Strongly Agree	Strongly Agree	Agree	Agree	Disagree	Strongly Disagree	Strongly Agree	Strongly Agree
PhD	CIHR	Similar	3.16667	2.5	2.66667	More	3.16667	2.5	3	Neutral	Strongly Agree	Strongly Agree	Agree	Agree	Neutral	Neutral	Agree	Strongly Agree
PDF	NSERC	Similar	4.5	4	2.66667	More	4.83333	4.16667	2.16667	Agree	Strongly Agree	Strongly Agree	Neutral	Agree	Agree	Neutral	Strongly Agree	Agree
PhD	SSHRC	More	3.33333	2.83333	1.33333	More	2.83333	3.66667	1.83333	Agree	Agree	Strongly Agree	Agree	Agree	Agree	Neutral	Disagree	Disagree
PhD	SSHRC	Less	4.16667	3.66667	4.16667	Similar	4	4	4.33333	Neutral	Strongly Agree	Strongly Agree	Agree	Neutral	Neutral	Not Applicable	Not Applicable	Not Applicable
PhD	SSHRC	Less	4.16667	3.66667	2.5	Less	5	4.5	3.16667	Agree	Agree	Strongly Agree	Disagree	Strongly Disagree	Strongly Disagree	Strongly Disagree	Strongly Agree	Agree
PI_Mid	NSERC	Similar	3.5	3.66667	1.83333	Less	5	4.5	2.33333	Agree	Strongly Agree	Strongly Agree	Disagree	Disagree	Strongly Disagree	Disagree	Strongly Agree	Strongly Agree
MSc	SSHRC	More	1.66667	3.16667	1	More	2.16667	4	1	Strongly Agree	Agree	Agree	Strongly Agree	Strongly Agree	Disagree	Agree	Disagree	Disagree
PhD	SSHRC	More	3.66667	4.83333	2.16667	More	4.5	4.83333	2.83333	Agree	Strongly Agree	Strongly Agree	Agree	Disagree	Strongly Disagree	Neutral	Agree	Agree
PhD	CIHR	More	3.5	3.5	2	More	3.83333	3.66667	2.33333	Agree	Neutral	Agree	Strongly Agree	Disagree	Neutral	Disagree	Agree	Strongly Agree
MSc	CIHR	Similar	4	4	2.16667	Less	4.33333	3.5	2.33333	Neutral	Strongly Agree	Strongly Agree	Agree	Agree	Agree	Not Applicable	Agree	Agree
PI_Early	CIHR	Less	2.33333	2.5	1.16667	Less	2.33333	2.66667	1.16667	Neutral	Strongly Agree	Strongly Agree	Strongly Agree	Strongly Agree	Strongly Agree	Strongly Agree	Neutral	Neutral
PI_Early	NSERC	Similar	4.16667	4	1.5	Similar	4	4.33333	1.66667	Neutral	Strongly Agree	Strongly Agree	Neutral	Agree	Disagree	Strongly Agree	Strongly Agree	Strongly Agree
PI_Early	NSERC	Similar	4.66667	5	3	Less	4.5	5	2.66667	Disagree	Agree	Strongly Agree	Disagree	Disagree	Disagree	Disagree	Agree	Strongly Agree
PhD	SSHRC	Less	3.16667	2.83333	2.83333	Less	4	3	2.66667	Strongly Agree	Neutral	Strongly Agree	Strongly Agree	Agree	Neutral	Not Applicable	Agree	Agree
PI_Senior	NSERC	Less	4	3.66667	3.16667	Less	5	4.16667	3.16667	Agree	Strongly Agree	Strongly Agree	Strongly Disagree	Strongly Disagree	Strongly Disagree	Strongly Disagree	Strongly Agree	Strongly Agree
PhD	CIHR	Similar	3.66667	3.66667	2.66667	Less	3.33333	3.5	3	Agree	Strongly Agree	Strongly Agree	Disagree	Disagree	Disagree	Strongly Disagree	Agree	Agree
PhD	NSERC	Similar	3.5	3.83333	1.66667	Less	4	4.33333	2.5	Disagree	Strongly Agree	Strongly Agree	Agree	Disagree	Disagree	Disagree	Agree	Strongly Agree
PhD	CIHR	Less	3.66667	4.33333	2.33333	Less	3.5	4.33333	2.66667	Strongly Agree	Strongly Agree	Strongly Agree	Agree	Neutral	Neutral	Strongly Disagree	Agree	Not Applicable
PI_Mid	SSHRC	Similar	4.16667	3.83333	2.66667	Similar	4.5	4	2.33333	Agree	Strongly Agree	Strongly Agree	Disagree	Neutral	Disagree	Agree	Strongly Agree	Strongly Agree
PhD	CIHR	Similar	4.5	3.83333	3	More	3.66667	3.66667	3	Disagree	Strongly Disagree	Strongly Disagree	Strongly Disagree	Strongly Disagree	Strongly Disagree	Strongly Disagree	Strongly Disagree	Strongly Disagree
PI_Mid	SSHRC	Similar	4.5	3.33333	1.83333	Less	5	3.83333	2.66667	Neutral	Strongly Agree	Strongly Agree	Disagree	Disagree	Disagree	Agree	Strongly Agree	Strongly Agree
PhD	CIHR	Similar	2.33333	3	4	Similar	2.5	2.5	3.66667	Neutral	Agree	Strongly Agree	Neutral	Disagree	Strongly Disagree	Not Applicable	Agree	Agree
PDF	CIHR	Similar	2.5	2.33333	3.33333	Less	2.83333	2.5	2.83333	Strongly Agree	Neutral	Agree	Strongly Agree	Neutral	Agree	Agree	Agree	Strongly Agree
PhD	CIHR	Less	2.66667	3	3.33333	Less	2.66667	3.5	2.5	Agree	Neutral	Agree	Agree	Agree	Agree	Agree	Agree	Agree
PhD	SSHRC	Similar	4.5	3.83333	2.83333	Less	4.83333	3.83333	2.83333	Neutral	Strongly Agree	Strongly Agree	Neutral	Strongly Disagree	Disagree	Neutral	Not Applicable	Strongly Agree
PhD	CIHR	More	2.33333	2.83333	2.83333	Similar	3.5	3.66667	2.5	Agree	Strongly Agree	Strongly Agree	Agree	Agree	Agree	Neutral	Strongly Agree	Strongly Agree
PhD	SSHRC	More	3	3.16667	1.66667	More	2.5	3.33333	1.66667	Disagree	Agree	Agree	Agree	Neutral	Neutral	Neutral	Disagree	Disagree
PI_Mid	CIHR	More	2.83333	2.33333	1	Similar	2.33333	2.5	1.16667	Neutral	Disagree	Strongly Agree	Agree	Agree	Agree	Agree	Disagree	Strongly Disagree
PhD	SSHRC	Less	4.33333	3.66667	2.66667	Similar	4.66667	3.16667	2.83333	Neutral	Strongly Agree	Strongly Agree	Strongly Agree	Agree	Strongly Disagree	Strongly Disagree	Strongly Agree	Strongly Agree
PI_Mid	SSHRC	More	1.66667	2.5	1.83333	More	1.5	2.66667	2	Strongly Disagree	Neutral	Agree	Neutral	Disagree	Agree	Strongly Agree	Disagree	Strongly Disagree
PhD	SSHRC	Less	4	3.66667	1.83333	Less	3.83333	3.33333	1.83333	Strongly Agree	Agree	Agree	Neutral	Disagree	Neutral	Strongly Agree	Agree	Agree
MSc	CIHR	Similar	3.16667	4.66667	2.83333	Similar	3.33333	4	2.5	Strongly Agree	Agree	Strongly Agree	Agree	Strongly Agree	Strongly Agree	Agree	Agree	Agree
PhD	CIHR	Similar	4.33333	4.83333	1.5	Similar	2.66667	3.5	1.5	Disagree	Strongly Agree	Strongly Agree	Strongly Agree	Strongly Agree	Strongly Agree	Strongly Disagree	Strongly Disagree	Strongly Disagree
MSc	SSHRC	Similar	3.16667	3.66667	3.33333	Less	4.5	4.33333	3.33333	Agree	Agree	Strongly Agree	Neutral	Agree	Agree	Neutral	Agree	Agree
MSc	CIHR	Less	3.83333	3.16667	3.5	Less	4.33333	3.5	3.66667	Agree	Strongly Agree	Strongly Agree	Neutral	Disagree	Disagree	Neutral	Strongly Agree	Strongly Agree
MSc	SSHRC	Similar	3.16667	3.16667	3.16667	Similar	3.83333	3.33333	3.83333	Strongly Agree	Strongly Agree	Strongly Agree	Neutral	Agree	Agree	Neutral	Strongly Agree	Agree
PhD	SSHRC	Similar	3.16667	3.66667	2	Less	3.83333	4.16667	2.83333	Agree	Strongly Agree	Strongly Agree	Agree	Agree	Disagree	Neutral	Strongly Agree	Strongly Agree
PhD	SSHRC	Similar	2.83333	3.16667	2.5	Similar	3.33333	2.66667	2.83333	Neutral	Agree	Strongly Agree	Agree	Agree	Neutral	Neutral	Agree	Agree
PhD	SSHRC	Similar	4.5	4.33333	3.16667	Similar	4.66667	4.16667	3.16667	Neutral	Strongly Agree	Strongly Agree	Agree	Agree	Neutral	Not Applicable	Strongly Agree	Strongly Agree
MSc	SSHRC	Less	5	2.33333	1.66667	Less	5	1.66667	1.66667	Strongly Agree	Strongly Agree	Strongly Agree	Strongly Agree	Strongly Agree	Strongly Agree	Strongly Agree	Strongly Agree	Strongly Agree
MSc	CIHR	Similar	2.83333	3	2.66667	Similar	3.16667	2.83333	3.16667	Neutral	Agree	Agree	Neutral	Agree	Agree	Agree	Neutral	Agree
MSc	CIHR	Similar	2.33333	2.83333	2.66667	Similar	2.83333	2.16667	3	Neutral	Neutral	Agree	Neutral	Agree	Agree	Agree	Neutral	Agree
MSc	CIHR	Similar	2.16667	3.66667	2.5	Similar	2.83333	2.16667	2.66667	Agree	Agree	Neutral	Neutral	Agree	Agree	Agree	Neutral	Agree
MSc	CIHR	Similar	2.16667	3.16667	2.5	Similar	2.83333	2	2.83333	Agree	Agree	Neutral	Neutral	Agree	Agree	Agree	Neutral	Agree
MSc	CIHR	Similar	2.5	2.83333	2.66667	Similar	2.83333	2	2.66667	Agree	Neutral	Agree	Neutral	Agree	Agree	Agree	Neutral	Agree
PhD	CIHR	Similar	2.83333	2.83333	3	Less	3.33333	2.83333	3.66667	Disagree	Disagree	Agree	Neutral	Agree	Agree	Agree	Neutral	Agree
PhD	NSERC	More	3.16667	2.33333	2.83333	Less	3.33333	3.16667	3.5	Neutral	Disagree	Agree	Neutral	Agree	Agree	Agree	Neutral	Neutral
PhD	NSERC	Similar	2.83333	3	2.5	Less	3.83333	3	3.5	Disagree	Disagree	Agree	Neutral	Agree	Agree	Agree	Neutral	Neutral
PhD	CIHR	More	2.83333	2.5	2.66667	Less	3.5	3	3.5	Neutral	Strongly Disagree	Agree	Neutral	Agree	Agree	Agree	Neutral	Neutral
PhD	CIHR	Similar	3	2.5	2.5	Less	3.33333	3.16667	3.33333	Neutral	Strongly Disagree	Agree	Neutral	Agree	Agree	Agree	Neutral	Neutral
MSc	CIHR	Less	3.33333	3.33333	2.33333	Less	3.5	3.5	2.33333	Agree	Agree	Agree	Agree	Agree	Agree	Agree	Agree	Agree
MSc	CIHR	Less	3.66667	3.33333	2	Less	3.66667	3.5	2.33333	Agree	Agree	Agree	Agree	Neutral	Agree	Agree	Agree	Agree
MSc	CIHR	Less	3.66667	3.33333	2.33333	Less	3.66667	3.33333	2.33333	Agree	Agree	Agree	Agree	Agree	Agree	Agree	Agree	Agree
MSc	CIHR	Less	4	3.33333	2.33333	Less	3.66667	3.5	2.33333	Agree	Agree	Agree	Agree	Agree	Agree	Agree	Agree	Agree
MSc	CIHR	Less	3.33333	3.5	2.33333	Less	3.66667	3.33333	2.33333	Agree	Agree	Agree	Agree	Agree	Agree	Agree	Agree	Agree
PhD	SSHRC	Less	4	4.16667	2.33333	Similar	4.16667	4.33333	2.33333	Agree	Strongly Agree	Strongly Agree	Agree	Strongly Agree	Disagree	Strongly Disagree	Strongly Agree	Strongly Agree
PDF	CIHR	Similar	3.16667	3.16667	3.66667	Less	4.83333	3.16667	3.66667	Neutral	Strongly Agree	Strongly Agree	Neutral	Neutral	Neutral	Strongly Disagree	Neutral	Neutral
PI_Mid	CIHR	Similar	4.33333	4	1.33333	Less	5	3.83333	1.66667	Disagree	Strongly Agree	Strongly Agree	Disagree	Strongly Disagree	Strongly Disagree	Agree	Strongly Agree	Strongly Agree
PhD	CIHR	Less	3.5	4.16667	2	Similar	3.33333	4.16667	2	Disagree	Agree	Agree	Neutral	Strongly Disagree	Disagree	Neutral	Not Applicable	Disagree
PDF	CIHR	Less	2.66667	2.33333	3.33333	Similar	2.66667	2.33333	3.33333	Neutral	Neutral	Neutral	Neutral	Neutral	Neutral	Neutral	Neutral	Neutral
PhD	CIHR	Less	3.83333	3.66667	3	Similar	3.66667	3.5	3	Neutral	Strongly Agree	Agree	Agree	Agree	Agree	Neutral	Neutral	Neutral
MSc	CIHR	Similar	4	4.16667	3.33333	Similar	3.83333	4.16667	3.5	Neutral	Agree	Agree	Neutral	Disagree	Strongly Disagree	Strongly Disagree	Strongly Agree	Not Applicable
PDF	CIHR	More	2.33333	3	1.5	More	2.66667	2.5	2.16667	Strongly Disagree	Strongly Agree	Strongly Agree	Agree	Agree	Agree	Agree	Strongly Disagree	Strongly Disagree
PI_Senior	NSERC	Similar	2.33333	3.33333	2	Similar	2.66667	3	2	Neutral	Agree	Agree	Agree	Agree	Agree	Neutral	Disagree	Disagree
PhD	SSHRC	Less	4.16667	4.5	2	Less	4.5	4.16667	1.83333	Neutral	Strongly Agree	Strongly Agree	Neutral	Strongly Disagree	Strongly Disagree	Not Applicable	Strongly Agree	Strongly Agree
PhD	NSERC	Similar	1.66667	4.16667	3	Less	3.66667	4.5	2.83333	Neutral	Strongly Agree	Strongly Agree	Agree	Disagree	Disagree	Strongly Disagree	Strongly Agree	Strongly Agree
PhD	NSERC	Similar	3.5	3.66667	2.5	Similar	3.5	3.5	3.33333	Agree	Agree	Agree	Neutral	Agree	Agree	Neutral	Agree	Agree
PhD	CIHR	Similar	3.16667	3.33333	2.5	Less	3.33333	3.5	3.33333	Agree	Agree	Agree	Agree	Agree	Agree	Neutral	Agree	Agree
PhD	SSHRC	More	3.5	3.33333	2.66667	Similar	3.16667	3.5	3	Agree	Agree	Agree	Neutral	Agree	Neutral	Agree	Agree	Agree
PDF	SSHRC	Similar	3.16667	3.66667	2.66667	Similar	3	3.5	2.83333	Neutral	Agree	Agree	Neutral	Agree	Agree	Agree	Agree	Agree
PDF	NSERC	Less	2.5	2.83333	2	Similar	2.83333	3.16667	2.33333	Neutral	Agree	Neutral	Agree	Agree	Agree	Agree	Agree	Agree
PhD	CIHR	More	2.5	2.16667	2	Similar	2.16667	1.16667	2	Neutral	Neutral	Agree	Neutral	Agree	Agree	Agree	Neutral	Disagree
PhD	CIHR	Similar	2.83333	1.66667	2.66667	Less	1.83333	1.33333	1.83333	Neutral	Neutral	Agree	Neutral	Agree	Strongly Agree	Agree	Neutral	Disagree
MSc	CIHR	Less	2.5	2.5	2	Similar	2.16667	1.33333	1.83333	Neutral	Neutral	Agree	Neutral	Agree	Agree	Agree	Neutral	Disagree
PDF	CIHR	Similar	3	1.83333	2.5	Less	1.83333	1.33333	1.66667	Neutral	Neutral	Agree	Neutral	Agree	Strongly Agree	Agree	Neutral	Disagree
MSc	CIHR	Similar	2.66667	2.5	2.16667	Less	2.33333	1.33333	2	Neutral	Neutral	Agree	Neutral	Agree	Agree	Agree	Neutral	Disagree
PhD	SSHRC	Similar	3.16667	2.83333	2.33333	More	3.66667	2.83333	2.66667	Agree	Strongly Agree	Strongly Agree	Agree	Neutral	Neutral	Not Applicable	Agree	Agree
PhD	CIHR	Less	4.5	4	2.33333	Similar	4.66667	4.5	3	Agree	Strongly Agree	Strongly Agree	Neutral	Neutral	Neutral	Neutral	Agree	Agree
PDF	CIHR	Similar	3.16667	3.66667	2.33333	Less	3.83333	3.66667	2.83333	Neutral	Agree	Agree	Agree	Agree	Agree	Agree	Agree	Agree
PhD	CIHR	Similar	2.66667	2.5	2	Similar	2.5	2.16667	2.16667	Disagree	Strongly Agree	Agree	Neutral	Neutral	Neutral	Neutral	Agree	Agree
MSc	CIHR	Less	2.83333	2.66667	4.16667	Less	3	2.66667	3.83333	Disagree	Strongly Agree	Strongly Agree	Disagree	Agree	Agree	Neutral	Strongly Agree	Strongly Agree
MSc	CIHR	Similar	3.5	3.33333	1.83333	Less	3.66667	3	1.83333	Neutral	Strongly Agree	Strongly Agree	Strongly Agree	Strongly Agree	Agree	Agree	Agree	Agree
PI_Senior	CIHR	More	4.33333	3.16667	1.66667	Similar	5	4	1.83333	Neutral	Strongly Agree	Strongly Agree	Disagree	Disagree	Strongly Disagree	Disagree	Agree	Agree
MSc	SSHRC	Less	2.83333	2.5	3	Less	3	4.33333	3	Neutral	Neutral	Neutral	Agree	Agree	Agree	Not Applicable	Neutral	Neutral
PDF	CIHR	Similar	3.83333	3.66667	3	Less	4.66667	4.33333	3.16667	Agree	Strongly Agree	Strongly Agree	Disagree	Strongly Disagree	Strongly Disagree	Disagree	Strongly Agree	Strongly Agree
PI_Senior	SSHRC	More	2.5	2.66667	2.66667	More	3.83333	3	3.5	Neutral	Agree	Agree	Disagree	Disagree	Strongly Disagree	Strongly Disagree	Neutral	Neutral
PI_Early	NSERC	Less	3.83333	4.33333	3	More	3	4.33333	3.16667	Disagree	Strongly Agree	Strongly Agree	Disagree	Disagree	Disagree	Disagree	Disagree	Disagree
PhD	SSHRC	Similar	4.16667	2.66667	2.66667	Less	4.83333	2.66667	2.66667	Neutral	Strongly Agree	Strongly Agree	Strongly Disagree	Strongly Disagree	Strongly Disagree	Agree	Strongly Agree	Strongly Agree
PhD	NSERC	Similar	2.33333	4	1.66667	Similar	3.16667	4.5	2.66667	Strongly Disagree	Neutral	Neutral	Disagree	Disagree	Disagree	Not Applicable	Strongly Disagree	Not Applicable
MSc	CIHR	Less	2.66667	3.33333	3.5	Similar	2.83333	3	3.16667	Neutral	Disagree	Agree	Neutral	Disagree	Neutral	Disagree	Neutral	Disagree
PI_Early	NSERC	Less	3.83333	3.5	2	Less	4.83333	3.16667	2.5	Disagree	Strongly Agree	Strongly Agree	Agree	Disagree	Disagree	Strongly Agree	Agree	Strongly Agree
PhD	SSHRC	Less	4.66667	3.66667	3.33333	More	3.33333	2.66667	3.5	Neutral	Strongly Agree	Strongly Agree	Neutral	Agree	Agree	Not Applicable	Disagree	Strongly Disagree
MSc	CIHR	Similar	3.66667	3.16667	2.33333	Similar	3.16667	3.33333	2.16667	Agree	Neutral	Strongly Agree	Strongly Agree	Strongly Agree	Strongly Agree	Not Applicable	Agree	Agree
PhD	CIHR	Less	4.5	2.66667	3.33333	Less	4.33333	3.33333	4.33333	Agree	Strongly Agree	Strongly Agree	Neutral	Strongly Disagree	Disagree	Disagree	Strongly Agree	Strongly Agree
PDF	SSHRC	Less	3.83333	3.83333	2.16667	Similar	3.83333	4.5	3.33333	Neutral	Disagree	Agree	Disagree	Disagree	Disagree	Disagree	Agree	Agree
PhD	CIHR	More	3.16667	4.33333	3.16667	Similar	3.33333	4.33333	3.16667	Agree	Strongly Agree	Strongly Agree	Agree	Neutral	Disagree	Agree	Strongly Agree	Strongly Agree
PhD	NSERC	Less	4.66667	4	2.83333	Less	5	3.83333	2.83333	Neutral	Strongly Agree	Strongly Agree	Agree	Neutral	Neutral	Disagree	Strongly Agree	Strongly Agree
MSc	NSERC	Less	3.33333	3.33333	2.83333	Less	3.66667	3.5	3.16667	Agree	Neutral	Agree	Agree	Disagree	Disagree	Not Applicable	Agree	Strongly Agree
MSc	NSERC	Less	3.16667	3.5	2.5	Similar	2.83333	2.5	3	Agree	Agree	Agree	Agree	Agree	Agree	Agree	Agree	Agree
MSc	CIHR	Less	2.33333	1.66667	3.66667	Less	2.33333	1.66667	3.66667	Strongly Agree	Strongly Agree	Strongly Agree	Strongly Agree	Strongly Agree	Strongly Agree	Strongly Agree	Strongly Agree	Strongly Agree
PhD	CIHR	Similar	4	3	2.83333	Less	4	2.83333	3.16667	Agree	Neutral	Neutral	Disagree	Neutral	Disagree	Strongly Disagree	Agree	Neutral
PhD	SSHRC	Similar	3.33333	2.16667	1.5	Similar	3.16667	2.33333	1.66667	Agree	Strongly Agree	Agree	Agree	Strongly Agree	Strongly Agree	Strongly Agree	Strongly Agree	Strongly Agree
MSc	NSERC	Similar	3.5	3.66667	3.33333	Less	2.66667	3.16667	3.33333	Agree	Agree	Agree	Agree	Neutral	Agree	Agree	Agree	Neutral
PDF	CIHR	More	1.5	3.33333	1.33333	Less	2.33333	3.16667	2.33333	Disagree	Strongly Agree	Strongly Agree	Strongly Agree	Agree	Agree	Not Applicable	Strongly Agree	Neutral
PhD	CIHR	Similar	3.16667	3.16667	2.16667	Similar	4.66667	3.5	2.33333	Agree	Strongly Agree	Strongly Agree	Agree	Neutral	Neutral	Disagree	Agree	Agree
PhD	SSHRC	Similar	4.5	3.5	2	Less	4.33333	3.5	2.16667	Neutral	Strongly Agree	Strongly Agree	Agree	Agree	Strongly Disagree	Neutral	Strongly Agree	Strongly Agree
PDF	CIHR	Similar	4.16667	4.16667	3	Less	5	5	4	Strongly Agree	Strongly Agree	Strongly Agree	Agree	Strongly Disagree	Disagree	Disagree	Strongly Agree	Strongly Agree
PhD	SSHRC	More	2.83333	3	3	Similar	3.5	3.33333	3.5	Neutral	Agree	Agree	Agree	Disagree	Disagree	Strongly Disagree	Neutral	Agree
PI_Senior	NSERC	Similar	3.5	1.5	1.16667	More	3.16667	2.66667	1.16667	Strongly Disagree	Strongly Agree	Strongly Agree	Strongly Disagree	Strongly Disagree	Strongly Disagree	Strongly Disagree	Disagree	Disagree
PhD	SSHRC	Similar	4.83333	4.16667	3	Less	5	4.5	3.33333	Strongly Agree	Strongly Agree	Strongly Agree	Agree	Strongly Disagree	Strongly Disagree	Disagree	Strongly Agree	Strongly Agree
PI_Early	SSHRC	Less	3.5	2.66667	2.5	Less	4.33333	3.5	2.5	Agree	Strongly Agree	Strongly Agree	Strongly Agree	Disagree	Disagree	Strongly Disagree	Strongly Agree	Strongly Agree
PhD	NSERC	Similar	3.83333	3.83333	2.66667	Similar	4	3.66667	2.83333	Agree	Strongly Agree	Strongly Agree	Disagree	Neutral	Neutral	Neutral	Agree	Agree
MSc	NSERC	Less	2.16667	3	1.66667	Less	2.16667	2.16667	1.66667	Neutral	Strongly Agree	Strongly Agree	Strongly Agree	Agree	Strongly Disagree	Neutral	Agree	Agree
PI_Senior	SSHRC	Similar	2.33333	2.16667	1.66667	Similar	2.33333	2	1	Disagree	Agree	Agree	Agree	Agree	Agree	Agree	Disagree	Not Applicable
PhD	SSHRC	Similar	3.5	3.83333	3	Less	3.5	3.66667	3.16667	Neutral	Agree	Strongly Agree	Strongly Disagree	Strongly Disagree	Strongly Disagree	Not Applicable	Neutral	Strongly Agree
PhD	SSHRC	Similar	2.33333	4.33333	2.66667	Similar	3.33333	4.66667	3	Neutral	Strongly Agree	Strongly Agree	Strongly Disagree	Strongly Disagree	Strongly Disagree	Neutral	Disagree	Not Applicable
PhD	SSHRC	Less	3.16667	3.5	2.33333	Less	3.66667	3.83333	2.66667	Agree	Strongly Agree	Agree	Strongly Agree	Agree	Agree	Agree	Strongly Agree	Agree
MSc	CIHR	Less	4	3.5	2.5	Less	4.5	4	3.16667	Neutral	Strongly Agree	Strongly Agree	Agree	Agree	Agree	Neutral	Strongly Agree	Strongly Agree
MSc	SSHRC	Similar	2.33333	3.66667	2.66667	Less	3.33333	3	2.66667	Agree	Agree	Agree	Agree	Agree	Agree	Agree	Agree	Agree
PDF	NSERC	Similar	3.5	3	3	Similar	3	3	3	Neutral	Neutral	Neutral	Agree	Agree	Agree	Agree	Agree	Agree
PhD	CIHR	More	2.83333	3.66667	2.5	Similar	4.83333	4.33333	3.16667	Agree	Agree	Agree	Neutral	Neutral	Neutral	Agree	Strongly Agree	Strongly Agree
MSc	SSHRC	Less	1.83333	1.16667	2.16667	Less	1.83333	1.16667	1.66667	Agree	Neutral	Agree	Agree	Agree	Agree	Agree	Agree	Disagree
MSc	NSERC	Similar	1.33333	1.83333	1.5	Less	4.16667	3.16667	3	Agree	Agree	Agree	Agree	Agree	Neutral	Neutral	Agree	Neutral
MSc	SSHRC	Less	2.33333	3.66667	2.66667	Less	2.83333	2.83333	2.66667	Agree	Agree	Agree	Agree	Agree	Agree	Agree	Agree	Agree
MSc	NSERC	Less	3.33333	4.66667	2.83333	Similar	3.16667	3.66667	2.83333	Agree	Strongly Agree	Agree	Agree	Neutral	Strongly Agree	Agree	Agree	Agree
PDF	CIHR	Less	3.33333	3.16667	3.16667	Similar	3.16667	3.5	2.83333	Agree	Agree	Strongly Agree	Strongly Agree	Agree	Agree	Strongly Agree	Strongly Agree	Agree
MSc	CIHR	Similar	2.16667	2.83333	2.83333	Less	3.66667	3.33333	2.66667	Agree	Agree	Agree	Agree	Agree	Agree	Agree	Agree	Agree
MSc	NSERC	Less	2.83333	3.5	2.5	Similar	3.16667	3.5	2.5	Disagree	Agree	Agree	Strongly Disagree	Neutral	Strongly Disagree	Strongly Disagree	Disagree	Disagree
PhD	NSERC	Similar	3.33333	3.16667	2.83333	Similar	3.33333	3.16667	2.83333	Strongly Agree	Agree	Neutral	Agree	Agree	Neutral	Neutral	Strongly Agree	Agree
PDF	NSERC	Similar	3.16667	3.33333	2.66667	Similar	3.5	3.33333	3.16667	Agree	Agree	Agree	Agree	Agree	Agree	Agree	Agree	Agree
PDF	NSERC	Similar	2.5	2.33333	3.33333	More	3	2.33333	3	Neutral	Neutral	Neutral	Neutral	Neutral	Neutral	Neutral	Neutral	Neutral
PDF	NSERC	Less	3	4.5	3.16667	Similar	3.16667	3.83333	3.16667	Strongly Agree	Agree	Agree	Strongly Agree	Agree	Neutral	Neutral	Strongly Agree	Strongly Agree
MSc	NSERC	Similar	2.33333	2.83333	2.5	Less	3.5	3.16667	2.66667	Agree	Agree	Agree	Agree	Agree	Agree	Agree	Disagree	Disagree
PI_Mid	CIHR	Less	3.33333	2.83333	3	Similar	2.83333	3.5	3	Agree	Disagree	Strongly Disagree	Strongly Disagree	Strongly Disagree	Neutral	Strongly Disagree	Strongly Disagree	Disagree
PDF	NSERC	Less	3	3.66667	3	More	3.5	3.33333	2.83333	Agree	Agree	Agree	Agree	Neutral	Agree	Agree	Agree	Neutral
MSc	NSERC	Similar	2	3	2.66667	Less	3.66667	3.5	2.66667	Agree	Agree	Agree	Agree	Agree	Agree	Agree	Disagree	Disagree
PDF	NSERC	Less	2.83333	4	2.33333	More	3.33333	3.33333	3	Agree	Neutral	Neutral	Agree	Agree	Agree	Agree	Agree	Neutral
PDF	NSERC	Similar	3	3.5	2.83333	Similar	3.16667	3.5	3	Neutral	Neutral	Agree	Agree	Agree	Neutral	Neutral	Agree	Strongly Agree
MSc	NSERC	Similar	2.33333	2.66667	2.66667	Less	3.16667	3.66667	2.66667	Agree	Agree	Agree	Agree	Agree	Agree	Agree	Strongly Disagree	Strongly Disagree
PhD	CIHR	Similar	3.16667	3.33333	3	Similar	3.16667	3.33333	3	Agree	Agree	Agree	Strongly Agree	Strongly Agree	Strongly Agree	Strongly Agree	Strongly Agree	Strongly Agree
PDF	NSERC	Similar	2.83333	2.83333	3.33333	Similar	3.66667	3	3	Agree	Agree	Agree	Strongly Agree	Strongly Agree	Strongly Agree	Strongly Agree	Strongly Agree	Strongly Agree
MSc	NSERC	Similar	2.5	3.16667	2.66667	Less	3.5	3.5	2.66667	Agree	Agree	Agree	Agree	Agree	Agree	Agree	Disagree	Disagree
PDF	NSERC	Similar	3.33333	3.66667	2.66667	Similar	3	3.33333	2.66667	Agree	Agree	Strongly Agree	Agree	Agree	Strongly Agree	Strongly Agree	Agree	Agree
PDF	NSERC	Similar	3	3.33333	2.66667	Similar	3.16667	3.66667	3	Agree	Agree	Agree	Strongly Agree	Strongly Agree	Strongly Agree	Strongly Agree	Strongly Agree	Strongly Agree
MSc	NSERC	Similar	2.5	3.66667	2.66667	Less	3.33333	3.5	2.66667	Agree	Agree	Agree	Agree	Agree	Agree	Agree	Disagree	Disagree
PhD	NSERC	More	3.66667	3.5	2.33333	Similar	3.83333	3.5	2.33333	Agree	Strongly Agree	Strongly Agree	Agree	Disagree	Neutral	Neutral	Neutral	Neutral
PhD	NSERC	Similar	3.5	3.5	3	Less	4.33333	3.33333	3.5	Agree	Strongly Agree	Strongly Agree	Neutral	Agree	Disagree	Neutral	Agree	Agree
PI_Early	SSHRC	Less	1.33333	1.83333	2.33333	Less	1.33333	1.83333	2.33333	Agree	Strongly Agree	Strongly Agree	Agree	Strongly Agree	Agree	Agree	Disagree	Disagree
PI_Mid	SSHRC	More	2.83333	2.66667	1.66667	More	2.16667	2.66667	1.83333	Disagree	Agree	Agree	Agree	Strongly Agree	Agree	Agree	Neutral	Neutral
MSc	CIHR	Similar	3.66667	3.33333	2.66667	Similar	3	3.16667	2.5	Disagree	Disagree	Agree	Strongly Agree	Agree	Agree	Neutral	Disagree	Disagree
PI_Early	SSHRC	More	2.66667	2.83333	2.66667	Similar	3.83333	2.83333	3.33333	Neutral	Strongly Agree	Strongly Agree	Agree	Strongly Disagree	Strongly Disagree	Strongly Agree	Agree	Strongly Agree
PI_Senior	NSERC	Similar	3.5	3.83333	2.33333	Similar	3.33333	3.83333	2.16667	Disagree	Agree	Agree	Agree	Neutral	Agree	Disagree	Disagree	Disagree
PhD	CIHR	Less	3.66667	2.83333	2.66667	Less	3.83333	2.66667	2.66667	Neutral	Strongly Agree	Strongly Agree	Agree	Disagree	Disagree	Neutral	Agree	Not Applicable
PhD	SSHRC	Less	4.66667	3.16667	3.5	Less	3.5	3	3.5	Neutral	Strongly Agree	Strongly Agree	Neutral	Disagree	Disagree	Disagree	Strongly Agree	Strongly Agree
PI_Early	CIHR	Less	4.5	3.5	2	Less	5	3.66667	2	Agree	Strongly Agree	Strongly Agree	Strongly Agree	Strongly Agree	Strongly Agree	Strongly Agree	Strongly Agree	Strongly Agree
PI_Early	SSHRC	More	4.66667	3.5	2.16667	More	5	4.66667	2.33333	Strongly Agree	Strongly Agree	Strongly Agree	Agree	Strongly Disagree	Strongly Disagree	Disagree	Strongly Agree	Strongly Agree
PI_Senior	SSHRC	Similar	4.33333	4.66667	4.16667	Similar	4.66667	4.66667	4.16667	Disagree	Neutral	Agree	Neutral	Neutral	Disagree	Strongly Disagree	Agree	Neutral
PDF	SSHRC	Similar	3.16667	4.5	2.33333	Similar	4.16667	4.66667	2.66667	Agree	Strongly Agree	Strongly Agree	Strongly Agree	Neutral	Neutral	Strongly Agree	Strongly Agree	Strongly Agree
PI_Senior	CIHR	More	3.83333	3.5	1.66667	Similar	4.5	4	2.33333	Disagree	Strongly Agree	Strongly Agree	Neutral	Neutral	Neutral	Disagree	Agree	Not Applicable
PI_Senior	NSERC	More	2	1.83333	1	Less	1.66667	2.33333	1	Disagree	Agree	Agree	Agree	Agree	Agree	Neutral	Agree	Neutral
PI_Mid	SSHRC	More	2.16667	2.5	1.66667	Similar	3.66667	2.66667	1.83333	Disagree	Agree	Strongly Agree	Agree	Agree	Agree	Strongly Agree	Agree	Agree
PhD	NSERC	Similar	3.33333	2.5	2	Less	4	3.16667	2.33333	Agree	Strongly Agree	Strongly Agree	Strongly Agree	Disagree	Disagree	Disagree	Agree	Agree
PI_Senior	CIHR	Similar	3.83333	4	1.33333	Similar	4.16667	4	1.5	Agree	Strongly Agree	Strongly Agree	Agree	Neutral	Agree	Neutral	Strongly Agree	Agree
PhD	CIHR	More	2.83333	3.33333	2	Less	3	3.66667	2.66667	Agree	Disagree	Strongly Agree	Agree	Neutral	Neutral	Disagree	Agree	Agree
PDF	NSERC	Similar	4.16667	4.16667	2.83333	Less	4	3.83333	2.83333	Neutral	Agree	Agree	Agree	Neutral	Neutral	Agree	Agree	Agree
PDF	NSERC	Less	4.33333	3	2.83333	Similar	4.16667	4.33333	2.5	Agree	Disagree	Disagree	Agree	Disagree	Strongly Disagree	Strongly Disagree	Strongly Agree	Strongly Agree
PI_Senior	NSERC	Less	4	4	1.83333	Less	4.16667	3.16667	2.5	Agree	Strongly Agree	Strongly Agree	Neutral	Disagree	Strongly Disagree	Agree	Strongly Agree	Not Applicable
PI_Early	NSERC	Similar	4.33333	3.66667	2	Less	4.83333	3.83333	2.16667	Disagree	Strongly Agree	Strongly Agree	Agree	Neutral	Neutral	Neutral	Strongly Agree	Strongly Agree
PI_Mid	NSERC	Similar	1	4.83333	1	Similar	1	4.66667	1	Disagree	Strongly Agree	Strongly Agree	Disagree	Agree	Strongly Agree	Strongly Disagree	Disagree	Disagree
MSc	NSERC	Similar	3.33333	3.33333	2.83333	More	3.83333	4.33333	2.5	Agree	Agree	Agree	Strongly Disagree	Strongly Disagree	Strongly Disagree	Neutral	Disagree	Disagree
MSc	CIHR	More	4.16667	4.5	3.5	More	3.66667	4.16667	3.83333	Strongly Agree	Strongly Agree	Strongly Agree	Neutral	Neutral	Agree	Strongly Disagree	Strongly Agree	Strongly Agree
MSc	NSERC	Less	2.66667	3.33333	2.33333	Less	4.5	4	2.5	Agree	Strongly Agree	Strongly Agree	Strongly Agree	Strongly Agree	Agree	Not Applicable	Disagree	Agree
PhD	NSERC	Similar	1.83333	3.33333	1.83333	More	1.33333	3.83333	1.5	Agree	Disagree	Disagree	Strongly Agree	Agree	Agree	Not Applicable	Disagree	Disagree
PI_Early	SSHRC	Less	4.83333	3.16667	2.66667	More	4.16667	2.66667	3.33333	Neutral	Strongly Agree	Strongly Agree	Strongly Agree	Strongly Agree	Strongly Agree	Neutral	Strongly Disagree	Strongly Disagree
PDF	NSERC	Similar	4	3.33333	3.16667	Less	4.33333	3.33333	3	Agree	Agree	Agree	Agree	Neutral	Disagree	Neutral	Strongly Agree	Strongly Agree
MSc	NSERC	More	3	3	2.16667	More	3.5	3	2.16667	Neutral	Agree	Agree	Agree	Agree	Neutral	Neutral	Agree	Agree
PDF	SSHRC	Similar	4.66667	4	2	Less	4.16667	4.33333	1.83333	Neutral	Strongly Agree	Strongly Agree	Agree	Agree	Agree	Agree	Strongly Agree	Strongly Agree
MSc	SSHRC	Similar	3.16667	3	2.83333	Similar	3.16667	3.5	3.33333	Disagree	Neutral	Neutral	Agree	Disagree	Neutral	Disagree	Neutral	Disagree
PI_Senior	CIHR	More	3	3.16667	2	More	4.33333	3.83333	1.83333	Disagree	Strongly Agree	Strongly Agree	Agree	Agree	Disagree	Disagree	Agree	Disagree
PhD	NSERC	More	2.66667	3.83333	2.33333	Similar	3.16667	3.83333	2.33333	Neutral	Strongly Agree	Strongly Agree	Agree	Agree	Agree	Disagree	Agree	Agree
PhD	SSHRC	Similar	3	3.16667	3	Similar	3	3.33333	2.5	Neutral	Disagree	Agree	Neutral	Neutral	Disagree	Neutral	Neutral	Agree
PhD	SSHRC	Similar	3.33333	2.83333	3	Similar	2.5	2.5	3.16667	Disagree	Agree	Agree	Agree	Neutral	Agree	Neutral	Neutral	Disagree
PI_Mid	SSHRC	More	3.5	3.66667	3	Less	3.16667	3.66667	2.5	Agree	Agree	Strongly Agree	Agree	Strongly Agree	Agree	Agree	Agree	Agree
PI_Mid	SSHRC	More	2.83333	3.5	2.83333	Less	3.33333	3.5	3.16667	Agree	Neutral	Agree	Agree	Strongly Agree	Agree	Agree	Agree	Strongly Agree
PI_Senior	SSHRC	Similar	2.83333	3.16667	2.66667	Less	2.83333	3.5	2.5	Agree	Neutral	Agree	Agree	Strongly Agree	Agree	Agree	Agree	Strongly Agree
MSc	NSERC	Similar	4.66667	4.5	3.33333	Less	4.83333	5	4.5	Neutral	Strongly Agree	Strongly Agree	Disagree	Strongly Disagree	Strongly Disagree	Neutral	Agree	Strongly Agree
PI_Mid	SSHRC	Less	3.33333	3.66667	2	Less	4.33333	3.16667	2.5	Agree	Strongly Agree	Strongly Agree	Agree	Neutral	Strongly Disagree	Neutral	Strongly Agree	Strongly Agree
PI_Early	SSHRC	More	2.83333	3.16667	3.33333	More	2.66667	2.66667	3.33333	Disagree	Agree	Agree	Neutral	Neutral	Disagree	Neutral	Neutral	Not Applicable
PhD	SSHRC	Less	3.33333	3.66667	3	Less	3.33333	3.5	3.33333	Neutral	Agree	Strongly Agree	Disagree	Neutral	Disagree	Not Applicable	Agree	Strongly Agree
PI_Early	SSHRC	Similar	3.16667	2.66667	2.5	Less	3.33333	2.66667	2.16667	Neutral	Agree	Strongly Agree	Neutral	Strongly Agree	Disagree	Neutral	Neutral	Neutral
PhD	SSHRC	Less	4.16667	3.83333	3.16667	Less	4.16667	3.83333	3.33333	Strongly Disagree	Strongly Agree	Strongly Agree	Strongly Disagree	Strongly Disagree	Strongly Disagree	Not Applicable	Strongly Agree	Strongly Agree
PI_Mid	SSHRC	More	2.5	3	2	Less	2.83333	2.5	2	Disagree	Agree	Agree	Agree	Agree	Agree	Agree	Agree	Disagree
PhD	SSHRC	Similar	4.33333	4	2.66667	Less	4.66667	4	3	Strongly Agree	Strongly Agree	Strongly Agree	Disagree	Neutral	Neutral	Neutral	Strongly Agree	Strongly Agree
PI_Senior	NSERC	More	2	3.16667	1.66667	More	2.5	2.66667	1.66667	Disagree	Agree	Agree	Strongly Agree	Neutral	Disagree	Agree	Strongly Disagree	Strongly Disagree
PI_Mid	SSHRC	Similar	2.83333	4.16667	2.16667	Similar	2.5	4.66667	2.83333	Neutral	Strongly Agree	Agree	Agree	Agree	Agree	Agree	Disagree	Strongly Disagree
PI_Mid	SSHRC	Similar	4.83333	3.5	2.33333	Less	4.66667	4.16667	2.33333	Agree	Strongly Agree	Strongly Agree	Neutral	Disagree	Disagree	Disagree	Strongly Agree	Strongly Agree
PI_Mid	SSHRC	Similar	4.33333	3.66667	3.83333	Similar	4.66667	4.5	3.83333	Neutral	Strongly Agree	Strongly Agree	Strongly Disagree	Strongly Disagree	Strongly Disagree	Strongly Disagree	Strongly Agree	Strongly Agree
PhD	CIHR	Less	3.5	3.83333	4.16667	Less	4.5	4.16667	4.33333	Agree	Strongly Agree	Strongly Agree	Strongly Disagree	Strongly Disagree	Strongly Disagree	Strongly Disagree	Strongly Agree	Agree
PDF	NSERC	Less	3	3.66667	2.66667	Less	3.16667	3.83333	2.5	Agree	Agree	Agree	Agree	Disagree	Disagree	Disagree	Agree	Agree
PI_Early	SSHRC	Less	4.16667	4.66667	2.66667	Less	4	4.66667	2.83333	Disagree	Agree	Strongly Agree	Disagree	Disagree	Disagree	Disagree	Strongly Agree	Strongly Agree
PhD	NSERC	More	2.5	3.83333	1.5	Similar	3.33333	4.16667	2	Disagree	Agree	Agree	Agree	Neutral	Neutral	Agree	Disagree	Disagree
MSc	NSERC	Similar	3.16667	2.33333	2	Similar	4.83333	4	2	Strongly Agree	Neutral	Neutral	Agree	Agree	Neutral	Neutral	Disagree	Not Applicable
PI_Senior	SSHRC	More	4.16667	4.83333	2.66667	Similar	4.33333	4.66667	2.83333	Agree	Strongly Agree	Strongly Agree	Disagree	Disagree	Disagree	Disagree	Disagree	Disagree
MSc	NSERC	Similar	2.83333	4.33333	3.33333	Less	3.33333	4.33333	3	Disagree	Agree	Strongly Agree	Strongly Agree	Agree	Agree	Neutral	Strongly Agree	Strongly Agree
PI_Senior	SSHRC	Similar	4.16667	3.5	2.16667	Similar	3.5	3.33333	2.16667	Disagree	Strongly Agree	Strongly Agree	Agree	Agree	Agree	Neutral	Strongly Agree	Not Applicable
PI_Mid	SSHRC	More	3.16667	3.66667	2.5	Less	3	4	2.83333	Strongly Agree	Agree	Strongly Agree	Agree	Strongly Agree	Agree	Agree	Agree	Agree
PDF	SSHRC	More	3.16667	3.5	3.16667	Similar	3	3.5	3.16667	Agree	Agree	Strongly Agree	Strongly Agree	Agree	Agree	Strongly Agree	Agree	Agree
PhD	SSHRC	More	2.66667	3.83333	3	Similar	3.5	3.83333	3	Agree	Strongly Agree	Agree	Strongly Agree	Strongly Agree	Agree	Agree	Agree	Strongly Agree
PI_Early	SSHRC	Less	2.83333	2.83333	2.83333	Less	3	3	3	Neutral	Agree	Neutral	Neutral	Agree	Strongly Agree	Agree	Agree	Agree
PhD	SSHRC	Less	3	2.83333	2.83333	Similar	2.5	2.66667	3.16667	Agree	Neutral	Agree	Agree	Agree	Neutral	Agree	Agree	Agree
MSc	SSHRC	Less	2.83333	2.83333	3.33333	Less	2.83333	2.66667	3	Disagree	Neutral	Agree	Agree	Disagree	Neutral	Neutral	Agree	Neutral
PI_Mid	SSHRC	Less	3.66667	3.16667	2.83333	Less	3.66667	3.5	2.83333	Neutral	Agree	Strongly Agree	Neutral	Neutral	Neutral	Neutral	Agree	Agree
PI_Senior	SSHRC	More	4.33333	3.16667	2.5	More	5	3	2.66667	Neutral	Strongly Agree	Strongly Agree	Strongly Disagree	Strongly Disagree	Neutral	Strongly Agree	Neutral	Not Applicable
MSc	NSERC	Less	3.66667	3	3	Less	3.5	2.83333	3	Agree	Strongly Agree	Agree	Agree	Neutral	Neutral	Not Applicable	Agree	Agree
MSc	NSERC	Similar	4.16667	2.66667	2.83333	Similar	4	3.16667	2.33333	Disagree	Strongly Agree	Agree	Strongly Agree	Disagree	Neutral	Neutral	Disagree	Neutral
PhD	SSHRC	Similar	2.83333	3.16667	3.33333	Similar	3.16667	2.83333	2.33333	Disagree	Neutral	Neutral	Neutral	Disagree	Strongly Disagree	Neutral	Neutral	Disagree
MSc	SSHRC	Similar	3.33333	3.16667	2.66667	Similar	2.66667	3.33333	3.5	Disagree	Neutral	Neutral	Agree	Neutral	Disagree	Disagree	Agree	Disagree
MSc	SSHRC	Similar	2.83333	2.83333	2.5	Similar	3	3	2.83333	Disagree	Neutral	Neutral	Agree	Neutral	Disagree	Neutral	Disagree	Neutral
MSc	NSERC	Less	3.66667	3.33333	2.5	Less	3.66667	3.5	2.83333	Agree	Strongly Agree	Strongly Agree	Neutral	Neutral	Neutral	Neutral	Agree	Agree
MSc	NSERC	Similar	1.83333	3	2.5	Similar	2	3	2.5	Neutral	Agree	Agree	Agree	Agree	Neutral	Disagree	Disagree	Disagree
MSc	NSERC	Similar	3.66667	2.66667	2.33333	Similar	3.66667	2.66667	2.5	Disagree	Strongly Agree	Strongly Agree	Agree	Agree	Disagree	Neutral	Neutral	Neutral
PI_Early	SSHRC	More	2.5	3	3.33333	Similar	3.33333	3.33333	2.66667	Strongly Agree	Agree	Strongly Agree	Strongly Agree	Agree	Agree	Strongly Agree	Agree	Agree
PI_Mid	SSHRC	Similar	3.5	3.5	2.83333	More	3	3.83333	2.5	Agree	Agree	Strongly Agree	Agree	Strongly Agree	Agree	Agree	Agree	Neutral
PI_Mid	CIHR	Similar	3.16667	3.83333	2.83333	More	3.16667	4	2.5	Agree	Neutral	Agree	Agree	Neutral	Strongly Agree	Agree	Agree	Strongly Agree
MSc	CIHR	Similar	4.16667	3.83333	2.16667	Similar	3.83333	3.33333	2.5	Agree	Disagree	Agree	Agree	Agree	Agree	Not Applicable	Not Applicable	Agree
PI_Early	NSERC	Less	5	4	2.83333	Less	5	4.66667	3.83333	Neutral	Strongly Agree	Strongly Agree	Disagree	Strongly Disagree	Strongly Disagree	Neutral	Strongly Agree	Strongly Agree
MSc	SSHRC	Similar	3.16667	3.83333	1.5	Similar	3.83333	3.66667	1.66667	Strongly Disagree	Agree	Agree	Agree	Agree	Agree	Agree	Agree	Agree
PhD	SSHRC	Similar	2.5	3.5	2.5	Similar	2.5	3.16667	2.83333	Neutral	Agree	Neutral	Agree	Neutral	Agree	Strongly Agree	Agree	Strongly Agree
PhD	SSHRC	Similar	3.83333	2.5	2.16667	Less	3.83333	2.33333	2.5	Disagree	Agree	Agree	Agree	Agree	Agree	Disagree	Agree	Agree
MSc	SSHRC	More	2.66667	2.33333	3.33333	More	2.5	2.5	3.33333	Neutral	Agree	Neutral	Agree	Neutral	Agree	Agree	Neutral	Agree
PDF	CIHR	Less	3.33333	3	3.33333	Less	3.16667	2.33333	3.16667	Agree	Agree	Strongly Agree	Agree	Neutral	Agree	Strongly Agree	Agree	Agree
PhD	SSHRC	More	3.83333	3.83333	2.16667	More	3.66667	4.33333	3.16667	Agree	Agree	Strongly Agree	Agree	Disagree	Disagree	Agree	Agree	Agree
PhD	SSHRC	Less	3.16667	2.66667	3	Less	3.5	2.83333	3	Neutral	Neutral	Neutral	Not Applicable	Agree	Neutral	Not Applicable	Agree	Agree
PhD	NSERC	Similar	1.66667	3.33333	1.83333	Similar	1.66667	3.33333	1.83333	Disagree	Agree	Agree	Agree	Disagree	Neutral	Not Applicable	Disagree	Neutral
PI_Mid	SSHRC	Similar	2	2.16667	1.5	Similar	2.33333	2.5	1.33333	Disagree	Agree	Agree	Strongly Agree	Strongly Agree	Agree	Agree	Disagree	Disagree
PI_Early	CIHR	Similar	3	3.66667	3.16667	More	2.66667	3.66667	2.5	Agree	Strongly Agree	Agree	Strongly Agree	Agree	Strongly Agree	Strongly Agree	Agree	Strongly Agree
PI_Mid	CIHR	Similar	2.5	3.33333	3.16667	More	2.83333	3.16667	3.33333	Agree	Neutral	Agree	Agree	Neutral	Neutral	Agree	Agree	Agree
PI_Senior	CIHR	More	2.5	3.5	3.16667	More	3	3	3.16667	Agree	Neutral	Agree	Agree	Strongly Agree	Agree	Agree	Agree	Agree
PhD	SSHRC	Similar	3.5	2.83333	2.33333	Similar	3.16667	2.83333	2.5	Disagree	Agree	Agree	Agree	Neutral	Agree	Neutral	Agree	Agree
PI_Early	SSHRC	Less	4	4.16667	3	Less	5	4.5	3.66667	Neutral	Strongly Agree	Strongly Agree	Disagree	Neutral	Neutral	Disagree	Strongly Agree	Strongly Agree
MSc	SSHRC	Similar	2.5	3	1.66667	Similar	3	3.66667	2.33333	Disagree	Agree	Strongly Agree	Agree	Agree	Agree	Strongly Agree	Agree	Disagree
PI_Mid	SSHRC	More	4.33333	4.66667	2.66667	Similar	4	4.66667	3	Neutral	Strongly Agree	Strongly Agree	Strongly Disagree	Strongly Disagree	Strongly Disagree	Strongly Disagree	Strongly Agree	Neutral
PI_Early	SSHRC	Similar	4.16667	4	3.16667	Less	5	4.66667	4.66667	Strongly Agree	Agree	Strongly Agree	Strongly Disagree	Strongly Disagree	Strongly Disagree	Not Applicable	Strongly Agree	Strongly Agree
PhD	SSHRC	Less	3.83333	4.16667	2.16667	Less	3.83333	3.5	2.66667	Disagree	Neutral	Neutral	Disagree	Disagree	Agree	Neutral	Agree	Agree
PI_Mid	SSHRC	Similar	3.5	2.66667	1.66667	More	2.66667	2.5	1.5	Strongly Disagree	Agree	Agree	Strongly Agree	Agree	Agree	Agree	Disagree	Disagree
PhD	SSHRC	Similar	2.83333	3.16667	2.83333	Similar	2.83333	2.83333	3.16667	Neutral	Agree	Neutral	Neutral	Agree	Neutral	Neutral	Agree	Agree
PDF	SSHRC	Similar	4.16667	3.83333	2.16667	Similar	4.33333	3.83333	2.16667	Neutral	Agree	Agree	Agree	Agree	Neutral	Neutral	Agree	Agree
PhD	SSHRC	More	3	3	2.5	Less	3.33333	3.66667	2.66667	Strongly Agree	Strongly Agree	Strongly Agree	Agree	Agree	Strongly Agree	Disagree	Strongly Agree	Strongly Agree
PI_Mid	CIHR	Similar	3	4.16667	3	More	2.83333	3.83333	3.16667	Agree	Strongly Agree	Agree	Agree	Agree	Strongly Agree	Strongly Agree	Agree	Agree
PI_Mid	SSHRC	Similar	3.5	3.83333	2.5	More	2.66667	3.83333	3.16667	Agree	Strongly Agree	Agree	Strongly Agree	Agree	Strongly Agree	Agree	Agree	Strongly Agree
PI_Mid	CIHR	Similar	3.16667	3.83333	2.16667	More	3.16667	3.83333	2.5	Agree	Strongly Agree	Agree	Agree	Agree	Strongly Agree	Agree	Strongly Agree	Agree
PhD	SSHRC	More	4.5	3.66667	2.5	More	4.83333	4.16667	3	Strongly Agree	Neutral	Agree	Neutral	Neutral	Neutral	Disagree	Neutral	Neutral
PhD	SSHRC	Similar	1.33333	3.16667	2.16667	More	1.16667	3.16667	1.83333	Strongly Disagree	Strongly Agree	Agree	Agree	Neutral	Neutral	Neutral	Disagree	Disagree
PI_Senior	SSHRC	More	1	2.83333	1.16667	More	1	2.33333	1.16667	Neutral	Strongly Disagree	Disagree	Strongly Agree	Neutral	Neutral	Strongly Agree	Strongly Disagree	Not Applicable
PI_Early	SSHRC	More	3.83333	3	2.66667	More	4.5	3.5	2.5	Disagree	Agree	Agree	Disagree	Disagree	Disagree	Neutral	Neutral	Agree
PhD	CIHR	Similar	2.83333	4	2	More	3.33333	3.33333	2.16667	Disagree	Strongly Agree	Strongly Agree	Strongly Disagree	Disagree	Disagree	Strongly Disagree	Strongly Agree	Strongly Agree
MSc	SSHRC	Less	2.33333	2.5	3	Less	2.83333	2.66667	3.33333	Neutral	Agree	Neutral	Neutral	Neutral	Strongly Agree	Agree	Agree	Agree
PDF	SSHRC	Similar	2.83333	2.33333	3.33333	Similar	2.66667	2.33333	3.66667	Neutral	Agree	Agree	Agree	Strongly Agree	Agree	Agree	Agree	Agree
PDF	SSHRC	Less	2.66667	3	3.16667	Less	3	2.5	3.5	Disagree	Neutral	Neutral	Agree	Strongly Agree	Strongly Agree	Agree	Agree	Strongly Agree
PI_Early	SSHRC	Similar	2.83333	4.33333	2.16667	Similar	4.5	3.33333	2.66667	Strongly Agree	Disagree	Strongly Agree	Disagree	Disagree	Disagree	Disagree	Strongly Agree	Agree
PI_Senior	CIHR	Similar	3.16667	3.83333	3	More	2.5	3	3	Agree	Strongly Agree	Agree	Strongly Agree	Agree	Agree	Strongly Agree	Agree	Agree
PI_Mid	CIHR	Similar	2.66667	3.83333	2.66667	More	3	3	3	Strongly Agree	Agree	Agree	Agree	Strongly Agree	Agree	Agree	Agree	Agree
PI_Mid	CIHR	Similar	2.5	3.5	3.5	More	3	3	3.33333	Strongly Agree	Agree	Strongly Agree	Agree	Strongly Agree	Agree	Agree	Agree	Strongly Agree
PDF	SSHRC	Less	4.5	4	2	Less	4.66667	4	2	Neutral	Strongly Agree	Strongly Agree	Neutral	Disagree	Strongly Disagree	Disagree	Neutral	Strongly Agree
PhD	NSERC	Less	4.33333	4.16667	1.5	Similar	4.5	4.33333	1.66667	Neutral	Agree	Agree	Neutral	Agree	Disagree	Neutral	Strongly Agree	Strongly Agree
PI_Senior	CIHR	Similar	3.16667	3.33333	3	More	3	3.66667	3.33333	Strongly Agree	Agree	Strongly Agree	Agree	Strongly Agree	Agree	Agree	Agree	Agree
PI_Mid	CIHR	Similar	3.16667	3.5	2.83333	More	2.66667	3.33333	2.83333	Agree	Agree	Strongly Agree	Agree	Agree	Strongly Agree	Strongly Agree	Agree	Strongly Agree
PDF	CIHR	Similar	2.66667	3.5	2.83333	More	3.5	3.5	3	Strongly Agree	Agree	Neutral	Neutral	Agree	Agree	Agree	Neutral	Agree
PI_Mid	SSHRC	Similar	3.83333	4.5	2.16667	Less	4.83333	5	3	Agree	Strongly Agree	Strongly Agree	Strongly Disagree	Strongly Disagree	Strongly Disagree	Strongly Disagree	Strongly Agree	Strongly Agree
PhD	SSHRC	Similar	3.83333	3.83333	3.16667	Similar	2.83333	3	3.66667	Not Applicable	Neutral	Strongly Agree	Agree	Agree	Neutral	Agree	Agree	Neutral
PhD	NSERC	Similar	2.5	3	2	Similar	2.5	3.16667	2.66667	Neutral	Strongly Agree	Strongly Agree	Disagree	Neutral	Neutral	Neutral	Agree	Strongly Agree
PI_Early	SSHRC	Less	4.66667	4	3.5	Less	4.83333	4.16667	4	Strongly Disagree	Strongly Disagree	Strongly Disagree	Neutral	Neutral	Disagree	Agree	Strongly Disagree	Strongly Disagree
PI_Early	SSHRC	More	3.16667	3	1.66667	More	3.5	3.33333	1.66667	Agree	Strongly Agree	Strongly Agree	Agree	Agree	Strongly Agree	Strongly Agree	Disagree	Strongly Disagree
PDF	CIHR	Similar	3.5	3.66667	3.16667	Similar	3	2.83333	2.83333	Disagree	Neutral	Agree	Neutral	Disagree	Agree	Strongly Disagree	Strongly Disagree	Disagree
PI_Early	CIHR	More	2.5	3.16667	2.16667	More	2.66667	3.16667	2.16667	Disagree	Strongly Agree	Agree	Agree	Agree	Neutral	Agree	Neutral	Neutral
PDF	NSERC	Similar	3.66667	2.5	3.5	Less	2.66667	2.33333	2.5	Agree	Neutral	Disagree	Neutral	Agree	Neutral	Disagree	Neutral	Disagree
PDF	NSERC	Similar	3.16667	3	3.33333	Similar	2.83333	2.5	2.33333	Neutral	Disagree	Disagree	Neutral	Agree	Disagree	Neutral	Disagree	Neutral
PI_Early	SSHRC	Similar	3.16667	2.66667	3.5	Similar	3	2.83333	3.33333	Agree	Neutral	Disagree	Agree	Agree	Neutral	Disagree	Agree	Disagree
PhD	SSHRC	Similar	2.66667	3.16667	2.5	Less	2.33333	3	3.33333	Agree	Neutral	Disagree	Neutral	Agree	Strongly Disagree	Disagree	Agree	Disagree
PhD	NSERC	Similar	2.83333	3	3	Similar	3	3	3.5	Neutral	Neutral	Disagree	Neutral	Disagree	Neutral	Disagree	Neutral	Neutral
PI_Early	SSHRC	Less	4.33333	4.16667	1.66667	Less	3.83333	4.66667	2.66667	Disagree	Strongly Agree	Strongly Agree	Neutral	Neutral	Disagree	Disagree	Strongly Agree	Strongly Agree
PhD	CIHR	Less	2.83333	2.66667	2.83333	Less	2.33333	2.5	3.16667	Agree	Neutral	Neutral	Agree	Neutral	Neutral	Disagree	Neutral	Neutral
PDF	NSERC	Less	2.83333	3	3	Similar	2.33333	2.5	3.16667	Agree	Disagree	Neutral	Agree	Neutral	Disagree	Strongly Disagree	Neutral	Disagree
PDF	NSERC	Similar	3.16667	3.16667	2.5	Less	2.66667	3.33333	3	Neutral	Disagree	Disagree	Disagree	Disagree	Disagree	Strongly Disagree	Disagree	Strongly Disagree
PDF	NSERC	Similar	3.16667	2.83333	3.33333	Similar	2.66667	3.16667	3.5	Neutral	Disagree	Disagree	Disagree	Neutral	Disagree	Disagree	Neutral	Strongly Disagree
PhD	SSHRC	Less	3.16667	3.16667	3.16667	Similar	2.66667	2.83333	3	Neutral	Agree	Disagree	Neutral	Disagree	Disagree	Disagree	Neutral	Strongly Disagree
PhD	NSERC	Less	2.66667	2.83333	3.5	Similar	2.5	2.83333	2.5	Neutral	Agree	Strongly Disagree	Neutral	Disagree	Disagree	Not Applicable	Neutral	Neutral
PhD	SSHRC	Similar	3.16667	3.33333	3.66667	Similar	2.66667	2.83333	2.66667	Neutral	Strongly Disagree	Strongly Disagree	Neutral	Disagree	Strongly Disagree	Disagree	Disagree	Agree
PDF	CIHR	Similar	2.66667	3	2.5	Similar	3.33333	2.33333	3.16667	Neutral	Disagree	Strongly Disagree	Neutral	Strongly Agree	Strongly Disagree	Strongly Disagree	Neutral	Strongly Disagree
PhD	NSERC	Less	2.83333	3	2.83333	Similar	2.83333	3.16667	2.83333	Neutral	Disagree	Agree	Neutral	Neutral	Agree	Disagree	Neutral	Disagree
PhD	NSERC	More	2.83333	3	3.16667	Similar	3.5	2.66667	3.16667	Neutral	Neutral	Disagree	Neutral	Neutral	Disagree	Disagree	Neutral	Disagree
PhD	NSERC	Similar	2.83333	3.66667	3.16667	Similar	2.16667	3.16667	2.83333	Agree	Neutral	Disagree	Neutral	Neutral	Disagree	Neutral	Disagree	Strongly Disagree
PhD	NSERC	Similar	2.66667	2.83333	2.83333	Similar	3.16667	3.5	3.16667	Agree	Neutral	Disagree	Disagree	Disagree	Neutral	Neutral	Disagree	Disagree
PhD	NSERC	Less	2.66667	3	3	Similar	2.83333	3.16667	2.83333	Neutral	Neutral	Disagree	Disagree	Disagree	Disagree	Disagree	Disagree	Disagree
PI_Early	CIHR	Similar	2.66667	3.33333	2.66667	Similar	2.83333	3.33333	3	Neutral	Disagree	Disagree	Disagree	Disagree	Disagree	Disagree	Disagree	Strongly Disagree
PhD	SSHRC	More	3.16667	4	2	More	2.66667	4.16667	2.16667	Agree	Strongly Agree	Strongly Agree	Strongly Agree	Agree	Neutral	Agree	Disagree	Neutral
PDF	SSHRC	More	1.66667	2.66667	1.5	Similar	1.5	2.83333	1.5	Neutral	Agree	Agree	Strongly Agree	Neutral	Neutral	Agree	Disagree	Disagree
PI_Senior	SSHRC	More	2.16667	2.83333	1.66667	More	2.33333	2.83333	1.83333	Neutral	Agree	Strongly Agree	Agree	Agree	Agree	Agree	Strongly Disagree	Strongly Disagree
PI_Mid	SSHRC	More	3.83333	4.33333	2.33333	More	3.83333	3.16667	2.83333	Strongly Disagree	Strongly Agree	Strongly Agree	Strongly Disagree	Strongly Disagree	Strongly Disagree	Neutral	Strongly Agree	Strongly Agree
PI_Senior	SSHRC	More	3.33333	3.83333	2.5	Similar	5	4.66667	3.33333	Strongly Agree	Strongly Agree	Strongly Agree	Disagree	Strongly Disagree	Disagree	Disagree	Strongly Agree	Strongly Agree
PhD	SSHRC	More	4.5	4	2.83333	More	4.66667	4.33333	3.16667	Neutral	Strongly Agree	Strongly Agree	Agree	Strongly Disagree	Strongly Disagree	Not Applicable	Strongly Agree	Strongly Agree
PI_Mid	SSHRC	Similar	4.5	4.33333	3	Similar	3.83333	4.33333	2.83333	Neutral	Strongly Agree	Strongly Agree	Neutral	Neutral	Neutral	Strongly Disagree	Agree	Agree
PI_Mid	SSHRC	Similar	3.33333	2.83333	2.83333	Similar	2.66667	3	3.16667	Disagree	Agree	Agree	Agree	Neutral	Agree	Disagree	Agree	Agree
PI_Senior	SSHRC	More	2.66667	1.33333	1.5	Similar	2.66667	1.16667	1.5	Strongly Disagree	Agree	Agree	Strongly Agree	Strongly Agree	Strongly Agree	Strongly Agree	Not Applicable	Not Applicable
PhD	CIHR	Similar	3.16667	3.33333	2.33333	Similar	3.16667	3.33333	2.33333	Disagree	Strongly Agree	Strongly Agree	Agree	Disagree	Disagree	Not Applicable	Neutral	Neutral
PhD	SSHRC	Less	4.66667	3.66667	2.66667	Less	4.66667	3.5	2.66667	Neutral	Agree	Strongly Agree	Agree	Agree	Agree	Not Applicable	Agree	Agree
PI_Mid	SSHRC	Similar	2.33333	2.5	1.5	Similar	2.16667	2.5	1.66667	Strongly Disagree	Agree	Agree	Strongly Agree	Strongly Agree	Strongly Agree	Strongly Agree	Neutral	Neutral
PDF	SSHRC	Similar	3.5	3	1.83333	Similar	4.16667	3.16667	1.5	Strongly Agree	Agree	Strongly Agree	Agree	Agree	Agree	Not Applicable	Agree	Agree
PI_Senior	SSHRC	Less	4.5	3.33333	1.83333	More	4.5	3.66667	3	Neutral	Strongly Agree	Strongly Agree	Disagree	Strongly Disagree	Agree	Agree	Neutral	Neutral
PhD	SSHRC	Similar	2.83333	3.66667	2.66667	Similar	3	4.16667	2.83333	Neutral	Agree	Strongly Agree	Agree	Neutral	Neutral	Not Applicable	Strongly Agree	Strongly Agree
PhD	SSHRC	Similar	4.66667	4	2.83333	Less	4.33333	4	3.5	Agree	Strongly Agree	Strongly Agree	Agree	Agree	Agree	Agree	Strongly Agree	Strongly Agree
PhD	SSHRC	Less	4.16667	3.83333	2	Less	4.5	4.16667	2.16667	Strongly Agree	Strongly Agree	Strongly Agree	Strongly Agree	Disagree	Disagree	Disagree	Strongly Agree	Strongly Agree
PDF	SSHRC	Similar	4.16667	4.5	3	Less	5	4.33333	3	Neutral	Strongly Agree	Strongly Agree	Disagree	Strongly Disagree	Strongly Disagree	Neutral	Strongly Agree	Strongly Agree
PI_Mid	SSHRC	More	3.66667	4.33333	1.33333	More	4.33333	4	1.16667	Neutral	Strongly Agree	Strongly Agree	Disagree	Disagree	Disagree	Strongly Disagree	Agree	Agree
PI_Mid	SSHRC	Similar	4	4.5	2	Similar	4.83333	4.83333	2.5	Strongly Agree	Strongly Agree	Strongly Agree	Disagree	Disagree	Strongly Agree	Strongly Disagree	Agree	Agree
PhD	SSHRC	Less	3.16667	4	2.33333	Less	3.66667	4.16667	2.5	Neutral	Strongly Agree	Strongly Agree	Neutral	Disagree	Neutral	Agree	Agree	Agree
PI_Mid	CIHR	Similar	2.33333	3.33333	1.83333	Similar	1.83333	3	2.16667	Disagree	Agree	Agree	Neutral	Neutral	Neutral	Neutral	Disagree	Disagree
PhD	SSHRC	Similar	3.16667	3.5	2	Similar	3.66667	3.5	2	Neutral	Agree	Agree	Agree	Agree	Neutral	Agree	Agree	Agree
PhD	SSHRC	More	3.5	3.83333	2.5	Similar	4.16667	4.16667	2.16667	Neutral	Neutral	Agree	Disagree	Disagree	Disagree	Agree	Neutral	Neutral
PhD	CIHR	Less	4.5	5	3.5	Less	5	5	4	Strongly Agree	Strongly Agree	Strongly Agree	Disagree	Disagree	Strongly Disagree	Not Applicable	Strongly Agree	Strongly Agree
PhD	SSHRC	Similar	2.83333	3.16667	3.33333	Similar	2.83333	2.83333	2.66667	Neutral	Disagree	Neutral	Agree	Agree	Strongly Agree	Agree	Agree	Agree
PhD	SSHRC	Less	3	2.66667	3.16667	Less	2.83333	3.16667	2.83333	Neutral	Agree	Neutral	Neutral	Disagree	Neutral	Neutral	Neutral	Neutral
MSc	CIHR	Similar	3	3.5	2.66667	Similar	2.83333	3.33333	2.66667	Neutral	Strongly Agree	Agree	Agree	Neutral	Neutral	Neutral	Neutral	Neutral
PhD	SSHRC	Less	2.83333	3.16667	3.33333	Less	2.5	3.16667	3.16667	Neutral	Agree	Neutral	Neutral	Neutral	Disagree	Neutral	Agree	Agree
PhD	NSERC	Less	3.5	3.66667	1.83333	Similar	2.66667	4	2.16667	Neutral	Strongly Agree	Strongly Agree	Strongly Agree	Strongly Agree	Agree	Not Applicable	Disagree	Disagree
MSc	SSHRC	Less	2.66667	3	3.33333	Less	3	2.83333	3.33333	Agree	Strongly Agree	Agree	Agree	Strongly Agree	Agree	Agree	Agree	Agree
PI_Early	SSHRC	Similar	3.83333	3.5	2.5	Similar	3.66667	3.66667	2.83333	Agree	Neutral	Neutral	Agree	Agree	Neutral	Not Applicable	Disagree	Disagree
PhD	SSHRC	Similar	3.5	4.66667	2.5	Similar	3.66667	4.5	2.83333	Disagree	Strongly Agree	Strongly Agree	Agree	Neutral	Strongly Disagree	Agree	Neutral	Neutral
PhD	SSHRC	More	3.33333	3.33333	3	More	4	4.16667	3.66667	Neutral	Strongly Agree	Strongly Agree	Disagree	Disagree	Neutral	Neutral	Neutral	Neutral
PhD	CIHR	Less	3.83333	3.16667	2.16667	Less	5	3.83333	3.66667	Agree	Strongly Agree	Strongly Agree	Agree	Neutral	Disagree	Strongly Disagree	Strongly Agree	Strongly Agree
PhD	SSHRC	Less	3.16667	2.33333	3.5	Similar	3	3.16667	3.5	Agree	Strongly Agree	Agree	Agree	Agree	Strongly Agree	Agree	Strongly Agree	Agree
PDF	SSHRC	Less	2.83333	2.66667	3.83333	Less	2.83333	2.5	3.33333	Agree	Strongly Agree	Agree	Agree	Agree	Strongly Agree	Agree	Agree	Agree
PDF	SSHRC	Less	3.5	4	2.5	Less	4.66667	4.83333	3.33333	Neutral	Strongly Agree	Strongly Agree	Agree	Agree	Agree	Strongly Disagree	Strongly Agree	Strongly Agree
MSc	SSHRC	Similar	2.83333	2.66667	3.5	Similar	3	2.66667	3.16667	Agree	Neutral	Agree	Agree	Strongly Agree	Agree	Strongly Agree	Strongly Agree	Agree
PhD	SSHRC	Similar	2.83333	2.83333	3	Similar	3	2.33333	3	Strongly Agree	Agree	Strongly Agree	Strongly Agree	Strongly Agree	Agree	Strongly Agree	Agree	Agree
MSc	SSHRC	Similar	2.66667	1.83333	3.33333	Similar	2.33333	1.83333	3.5	Agree	Strongly Agree	Agree	Strongly Agree	Strongly Agree	Agree	Strongly Agree	Agree	Strongly Agree
PhD	CIHR	Less	1.33333	3.83333	2	Similar	1.33333	3.5	2	Disagree	Agree	Agree	Agree	Agree	Agree	Agree	Strongly Agree	Strongly Agree
PhD	NSERC	Similar	2.66667	2.83333	2.83333	Similar	2.66667	3.33333	2.66667	Agree	Neutral	Disagree	Agree	Neutral	Disagree	Strongly Disagree	Agree	Disagree
PDF	NSERC	Similar	2.66667	3.5	2.66667	Similar	2.33333	2.83333	2.83333	Neutral	Disagree	Strongly Disagree	Neutral	Agree	Neutral	Neutral	Neutral	Disagree
PDF	NSERC	Similar	2.33333	2.83333	2.83333	Similar	3.16667	2.5	2.83333	Disagree	Neutral	Agree	Neutral	Disagree	Neutral	Neutral	Disagree	Neutral
PDF	NSERC	Similar	2.33333	2.5	2.83333	Similar	2.83333	3.16667	2.83333	Agree	Neutral	Neutral	Neutral	Neutral	Agree	Neutral	Neutral	Disagree
PDF	NSERC	Similar	2.5	3	3.16667	Similar	2.66667	3	2.66667	Neutral	Disagree	Agree	Neutral	Disagree	Neutral	Disagree	Neutral	Disagree
PDF	CIHR	Similar	3.33333	2.83333	2.66667	Similar	2.66667	3	3.66667	Agree	Neutral	Disagree	Neutral	Agree	Disagree	Neutral	Neutral	Disagree
PDF	NSERC	Similar	2.83333	2.83333	3.5	Similar	3.16667	2.5	3.33333	Neutral	Neutral	Disagree	Neutral	Disagree	Neutral	Disagree	Neutral	Disagree
PhD	NSERC	Similar	2.5	3	3.16667	Similar	2.83333	3.16667	2.66667	Agree	Neutral	Neutral	Disagree	Neutral	Neutral	Disagree	Disagree	Disagree
PhD	NSERC	Similar	2.66667	2.66667	2.83333	Similar	3.33333	2.66667	2.66667	Neutral	Disagree	Agree	Neutral	Disagree	Neutral	Disagree	Disagree	Neutral
PhD	NSERC	Similar	3.33333	2.66667	2.66667	Similar	3.33333	2.83333	3.33333	Neutral	Disagree	Agree	Neutral	Disagree	Neutral	Neutral	Neutral	Disagree
PDF	NSERC	Similar	2.66667	2.83333	3.5	Similar	2.83333	2.66667	3	Agree	Neutral	Disagree	Neutral	Agree	Neutral	Neutral	Neutral	Disagree
PI_Early	NSERC	Similar	2.33333	2.83333	2.83333	Similar	2.83333	2.83333	3	Neutral	Agree	Disagree	Neutral	Disagree	Agree	Disagree	Disagree	Neutral
PDF	NSERC	Similar	2.5	2.83333	3	Similar	2.83333	2.66667	3	Neutral	Agree	Disagree	Neutral	Neutral	Disagree	Disagree	Neutral	Disagree
PI_Mid	NSERC	Similar	2.5	3	2.83333	Similar	3.33333	2.83333	3	Agree	Neutral	Disagree	Neutral	Agree	Neutral	Disagree	Disagree	Neutral
PDF	NSERC	Similar	2.66667	3.33333	2.66667	Similar	3.5	2.83333	2.83333	Neutral	Neutral	Disagree	Neutral	Agree	Neutral	Disagree	Agree	Disagree
PDF	NSERC	Similar	2.33333	3.16667	3	Similar	3.16667	3.16667	2.5	Neutral	Disagree	Strongly Disagree	Neutral	Agree	Neutral	Disagree	Neutral	Strongly Disagree
PhD	NSERC	Less	2.66667	2.83333	3.5	Similar	2.66667	2.66667	2.66667	Disagree	Neutral	Agree	Disagree	Neutral	Neutral	Strongly Disagree	Neutral	Disagree
PI_Early	CIHR	Similar	2.83333	2.66667	2.66667	Similar	2.83333	3.33333	2.83333	Neutral	Agree	Disagree	Neutral	Disagree	Neutral	Strongly Disagree	Neutral	Strongly Disagree
PI_Mid	NSERC	Similar	3.5	3	2.83333	Similar	3.5	3.16667	3.5	Agree	Neutral	Disagree	Neutral	Agree	Neutral	Disagree	Neutral	Disagree
PI_Mid	SSHRC	More	4.5	4.5	2.5	Similar	3.83333	4.16667	3	Disagree	Strongly Agree	Strongly Agree	Neutral	Agree	Agree	Agree	Disagree	Disagree
PI_Mid	CIHR	More	2.66667	4.33333	1.33333	More	2.16667	4.5	1.33333	Agree	Agree	Agree	Agree	Neutral	Neutral	Not Applicable	Neutral	Agree
PI_Senior	SSHRC	Less	4.66667	4	2.5	Less	4.66667	4.5	2.5	Agree	Strongly Agree	Strongly Agree	Strongly Disagree	Strongly Disagree	Strongly Disagree	Neutral	Agree	Not Applicable
PI_Mid	CIHR	More	3.16667	4.66667	2.66667	Similar	4	4.16667	3	Neutral	Strongly Agree	Strongly Agree	Neutral	Disagree	Strongly Disagree	Strongly Disagree	Strongly Agree	Agree
PI_Senior	CIHR	More	2.5	2	2.66667	Less	1.16667	2.16667	2.66667	Disagree	Agree	Strongly Agree	Disagree	Disagree	Disagree	Disagree	Strongly Agree	Neutral
PI_Early	SSHRC	Similar	2.5	4	2	Less	4	4.33333	3.16667	Neutral	Strongly Agree	Strongly Agree	Neutral	Disagree	Disagree	Neutral	Strongly Agree	Neutral
PI_Mid	SSHRC	Less	3.66667	3.66667	1.83333	Similar	3.83333	3.83333	2.33333	Agree	Agree	Strongly Agree	Agree	Strongly Agree	Agree	Not Applicable	Agree	Agree
MSc	CIHR	Similar	2.33333	2.66667	1.66667	Similar	2	2.33333	1.83333	Neutral	Strongly Agree	Strongly Agree	Strongly Agree	Agree	Agree	Neutral	Agree	Agree
MSc	CIHR	Similar	2.33333	3.33333	2.83333	Similar	2.33333	2.83333	2.66667	Disagree	Strongly Agree	Strongly Agree	Strongly Agree	Agree	Neutral	Neutral	Neutral	Agree
PhD	SSHRC	Less	2.33333	2.83333	3.66667	Less	2.83333	2.83333	3.5	Neutral	Agree	Neutral	Agree	Agree	Neutral	Agree	Agree	Agree
MSc	SSHRC	Similar	2.33333	3.5	3.16667	Similar	3	3	2.66667	Agree	Neutral	Agree	Agree	Agree	Strongly Agree	Strongly Agree	Strongly Agree	Strongly Agree
PhD	SSHRC	Less	3.16667	4	2.66667	Less	2.83333	3.33333	3.16667	Agree	Agree	Agree	Strongly Agree	Agree	Strongly Agree	Agree	Agree	Agree
PhD	SSHRC	More	2.66667	4	2.33333	More	2.66667	3.66667	3.16667	Strongly Disagree	Strongly Disagree	Strongly Disagree	Strongly Disagree	Agree	Strongly Agree	Strongly Agree	Neutral	Neutral
MSc	SSHRC	Less	2.5	3.16667	3.16667	Similar	2.33333	3.5	2.66667	Agree	Neutral	Neutral	Neutral	Strongly Agree	Agree	Strongly Agree	Agree	Agree
PDF	SSHRC	Similar	3.16667	2.83333	2.83333	Similar	2.83333	2.83333	2.66667	Neutral	Agree	Agree	Agree	Strongly Agree	Agree	Neutral	Agree	Agree
PDF	SSHRC	Similar	2.5	3	2.5	Similar	2.83333	3.66667	2.83333	Agree	Neutral	Agree	Strongly Agree	Strongly Agree	Agree	Strongly Agree	Agree	Agree
PhD	SSHRC	Similar	2.66667	3.16667	3.16667	Similar	2.83333	2.83333	3.16667	Agree	Neutral	Agree	Neutral	Agree	Strongly Agree	Agree	Agree	Agree
PDF	NSERC	Similar	3.5	5	2.16667	Less	3.33333	5	2.33333	Disagree	Strongly Agree	Strongly Agree	Neutral	Neutral	Not Applicable	Not Applicable	Neutral	Neutral
MSc	SSHRC	Less	5	4.5	3	Less	4.66667	4.33333	3.5	Agree	Agree	Agree	Disagree	Disagree	Disagree	Neutral	Agree	Agree
PI_Early	SSHRC	More	4.16667	4.83333	3	Similar	5	4.83333	3.66667	Neutral	Strongly Agree	Strongly Agree	Disagree	Disagree	Disagree	Strongly Disagree	Strongly Agree	Strongly Agree
PhD	NSERC	Similar	2	3.16667	1.5	More	2	3.16667	1.5	Agree	Agree	Agree	Neutral	Neutral	Neutral	Neutral	Disagree	Disagree
PhD	CIHR	Similar	2.83333	2.5	2.5	Similar	4.16667	2.5	2.5	Agree	Agree	Agree	Strongly Agree	Agree	Agree	Not Applicable	Agree	Agree
PhD	CIHR	More	4.16667	3.83333	2.5	Similar	4.16667	3.83333	3	Strongly Agree	Strongly Agree	Strongly Agree	Neutral	Neutral	Neutral	Neutral	Agree	Agree
PhD	NSERC	Less	4.16667	4.16667	3.5	Similar	5	4	3.83333	Disagree	Strongly Agree	Strongly Agree	Agree	Agree	Agree	Disagree	Agree	Agree
PhD	CIHR	Similar	1.83333	4	1.66667	Less	1.33333	3.66667	1	Strongly Agree	Neutral	Disagree	Agree	Agree	Strongly Agree	Not Applicable	Disagree	Disagree
MSc	NSERC	Less	4.5	3.83333	2.5	Less	3.83333	4.16667	2.66667	Strongly Agree	Strongly Agree	Agree	Agree	Agree	Agree	Neutral	Agree	Agree
PhD	CIHR	Less	3.16667	3.83333	3	Less	4.16667	4	2.66667	Agree	Strongly Agree	Strongly Agree	Neutral	Disagree	Disagree	Strongly Disagree	Strongly Agree	Strongly Agree
PDF	CIHR	Less	3.5	4.16667	2.66667	Similar	3.33333	4.5	2.66667	Strongly Agree	Agree	Strongly Agree	Strongly Agree	Strongly Agree	Strongly Agree	Disagree	Strongly Agree	Strongly Agree
MSc	CIHR	Similar	3.83333	2.33333	3.5	Similar	4.5	2.66667	5	Neutral	Strongly Agree	Strongly Agree	Strongly Disagree	Strongly Disagree	Strongly Disagree	Strongly Disagree	Neutral	Disagree
PhD	CIHR	Less	3.5	3.5	2.66667	More	3	3.16667	2.33333	Neutral	Strongly Agree	Strongly Agree	Neutral	Neutral	Neutral	Neutral	Disagree	Disagree
PDF	CIHR	Similar	2.66667	2.83333	1.83333	Less	5	3.16667	2.33333	Neutral	Strongly Agree	Strongly Agree	Agree	Agree	Neutral	Agree	Strongly Agree	Strongly Agree
PhD	NSERC	Similar	3.5	3.33333	2.16667	More	4	3.83333	2.83333	Agree	Strongly Agree	Strongly Agree	Strongly Agree	Neutral	Disagree	Disagree	Agree	Agree
PhD	SSHRC	Similar	2.83333	2.83333	3.33333	Less	3.66667	3.33333	3.16667	Not Applicable	Agree	Agree	Agree	Neutral	Agree	Not Applicable	Not Applicable	Not Applicable
MSc	CIHR	Similar	3.66667	3.66667	3.33333	Similar	4	3.83333	3.16667	Neutral	Strongly Agree	Strongly Agree	Neutral	Neutral	Disagree	Disagree	Agree	Agree
PhD	NSERC	Less	3.83333	4.83333	2.83333	Less	4.33333	4.83333	3	Agree	Agree	Agree	Strongly Disagree	Strongly Disagree	Strongly Disagree	Strongly Disagree	Agree	Agree
PDF	NSERC	Less	3.5	2.83333	2	Less	4.33333	3.16667	2	Neutral	Agree	Strongly Agree	Agree	Agree	Agree	Disagree	Strongly Agree	Strongly Agree
PhD	CIHR	Similar	4.66667	2.83333	2.83333	Less	5	4.5	3.16667	Strongly Agree	Strongly Agree	Strongly Agree	Agree	Disagree	Strongly Disagree	Not Applicable	Strongly Agree	Strongly Agree
MSc	SSHRC	Less	2.16667	2.16667	2.5	Less	4	2.83333	3	Not Applicable	Strongly Agree	Strongly Agree	Agree	Agree	Disagree	Disagree	Not Applicable	Not Applicable
PhD	NSERC	Less	3.83333	3.5	3.66667	Less	3.83333	3.66667	3.83333	Disagree	Strongly Agree	Strongly Agree	Agree	Neutral	Disagree	Disagree	Strongly Agree	Strongly Agree
MSc	NSERC	Similar	4	3.16667	2.66667	Similar	3.66667	3.33333	2.83333	Disagree	Strongly Agree	Strongly Agree	Agree	Agree	Agree	Agree	Agree	Agree
MSc	NSERC	Less	3.33333	2.66667	3.16667	Less	3.5	2.66667	3.16667	Neutral	Strongly Agree	Agree	Neutral	Neutral	Neutral	Agree	Agree	Not Applicable
MSc	NSERC	Similar	2.83333	2.5	2.5	Less	3.66667	2.83333	2.5	Neutral	Strongly Agree	Strongly Agree	Strongly Agree	Agree	Agree	Agree	Agree	Agree
MSc	SSHRC	Less	3.66667	4.66667	2.83333	Less	3.66667	3.83333	2.83333	Agree	Strongly Agree	Strongly Agree	Strongly Agree	Agree	Agree	Neutral	Neutral	Agree
PhD	NSERC	Less	4	4	3.66667	Less	4.5	4	4.16667	Agree	Strongly Agree	Strongly Agree	Neutral	Disagree	Strongly Disagree	Disagree	Agree	Agree
PDF	CIHR	More	3.83333	4	2.83333	Similar	3.83333	4.33333	2.33333	Agree	Strongly Agree	Strongly Agree	Agree	Agree	Agree	Not Applicable	Strongly Agree	Strongly Agree
PhD	NSERC	Less	2.33333	2.16667	2.16667	Less	2.83333	2.16667	2.16667	Neutral	Agree	Agree	Agree	Agree	Agree	Agree	Agree	Agree
PDF	CIHR	Similar	4.33333	4.5	3.5	More	4.33333	5	4.16667	Neutral	Strongly Agree	Strongly Agree	Disagree	Disagree	Disagree	Agree	Strongly Agree	Strongly Agree
MSc	CIHR	Less	1.83333	3.66667	2.16667	Less	2.16667	3.83333	2.5	Disagree	Strongly Agree	Strongly Agree	Agree	Agree	Neutral	Not Applicable	Disagree	Disagree
PhD	CIHR	Similar	3.5	2.66667	1.5	Similar	3.16667	3.16667	1.33333	Strongly Agree	Strongly Agree	Strongly Agree	Strongly Agree	Neutral	Neutral	Agree	Agree	Agree
PhD	NSERC	Similar	3	3.5	2.83333	Less	3	3.16667	2.66667	Agree	Strongly Agree	Strongly Agree	Disagree	Disagree	Disagree	Disagree	Agree	Strongly Agree
PhD	CIHR	Less	4.5	3.33333	1.66667	Similar	3.5	3.66667	1.5	Agree	Strongly Agree	Strongly Agree	Agree	Strongly Disagree	Strongly Disagree	Agree	Strongly Agree	Strongly Agree
MSc	SSHRC	Similar	3.66667	3.83333	2.83333	Similar	3.5	4	3.16667	Agree	Agree	Agree	Agree	Neutral	Disagree	Not Applicable	Strongly Agree	Agree
PhD	SSHRC	Similar	3.16667	4.16667	2.16667	Similar	3.5	4.16667	2.16667	Disagree	Strongly Agree	Strongly Agree	Agree	Disagree	Neutral	Agree	Strongly Agree	Strongly Agree
PDF	SSHRC	Less	4	4	2.83333	Similar	3.33333	3.83333	2.83333	Neutral	Strongly Agree	Agree	Agree	Disagree	Agree	Strongly Disagree	Strongly Agree	Strongly Agree
MSc	CIHR	Similar	3.5	3.33333	2	Similar	3.33333	3.16667	2.66667	Neutral	Agree	Agree	Agree	Agree	Neutral	Neutral	Disagree	Disagree
PDF	NSERC	Similar	4.33333	2.33333	3.33333	Similar	3	3	3	Neutral	Neutral	Neutral	Neutral	Neutral	Neutral	Neutral	Neutral	Neutral
MSc	NSERC	More	2.83333	4.16667	1.5	Less	4.83333	4.5	2.33333	Agree	Strongly Agree	Strongly Agree	Disagree	Disagree	Neutral	Neutral	Strongly Agree	Not Applicable
PDF	CIHR	Similar	3.83333	3.83333	2.5	Similar	2.33333	3.83333	2.66667	Neutral	Agree	Agree	Agree	Disagree	Disagree	Neutral	Agree	Agree
PI_Mid	SSHRC	Similar	1	3.33333	1.5	Similar	1	2.66667	1.5	Strongly Disagree	Strongly Agree	Strongly Agree	Strongly Agree	Strongly Agree	Strongly Agree	Strongly Agree	Strongly Disagree	Strongly Disagree
PI_Mid	CIHR	More	2	3.16667	2.16667	More	3.16667	3.16667	2.66667	Agree	Strongly Agree	Strongly Agree	Strongly Disagree	Neutral	Neutral	Agree	Agree	Agree
PDF	SSHRC	More	3.33333	4.16667	1.83333	Less	4.5	4.66667	2	Agree	Strongly Agree	Strongly Agree	Disagree	Strongly Disagree	Strongly Disagree	Agree	Strongly Agree	Strongly Agree
PI_Mid	CIHR	Less	4.5	4.33333	2.83333	Less	4.83333	4.16667	3.16667	Disagree	Strongly Agree	Strongly Agree	Strongly Disagree	Neutral	Strongly Disagree	Neutral	Strongly Agree	Agree
PI_Senior	NSERC	Similar	3.16667	2.33333	1.16667	More	2.66667	2.16667	1	Neutral	Agree	Agree	Agree	Agree	Neutral	Strongly Agree	Strongly Disagree	Strongly Disagree
PI_Early	SSHRC	More	2.5	2.16667	1.5	Similar	2.16667	2.16667	2.5	Disagree	Neutral	Neutral	Agree	Agree	Agree	Not Applicable	Disagree	Disagree
PhD	SSHRC	Less	4.66667	4.16667	3.33333	Less	5	4.16667	3.16667	Neutral	Strongly Agree	Agree	Neutral	Neutral	Neutral	Not Applicable	Agree	Agree
PhD	CIHR	Similar	2.66667	3	3.16667	Similar	3.16667	3.83333	3.5	Disagree	Strongly Agree	Strongly Agree	Neutral	Disagree	Disagree	Strongly Disagree	Agree	Agree
PDF	CIHR	Similar	2.66667	5	2.66667	Less	4.33333	4.66667	3.66667	Agree	Strongly Agree	Strongly Agree	Strongly Disagree	Strongly Disagree	Strongly Disagree	Strongly Disagree	Strongly Agree	Strongly Agree
PDF	CIHR	Similar	4	3.33333	3.33333	Less	4.16667	4	2.5	Agree	Agree	Strongly Agree	Agree	Neutral	Neutral	Neutral	Agree	Agree
PhD	SSHRC	Less	3	3.83333	3.16667	Less	4.66667	4.16667	2.83333	Disagree	Strongly Agree	Strongly Agree	Disagree	Neutral	Neutral	Strongly Disagree	Strongly Agree	Strongly Agree
PDF	NSERC	Similar	3.83333	3.5	2	Similar	3.16667	3.16667	1.83333	Neutral	Strongly Agree	Strongly Agree	Strongly Agree	Agree	Agree	Agree	Neutral	Neutral
PI_Senior	NSERC	Similar	3.5	3	1.5	Less	2.83333	4	1.83333	Agree	Strongly Agree	Strongly Agree	Agree	Agree	Neutral	Strongly Agree	Agree	Neutral
PI_Early	NSERC	More	4.66667	4.83333	1.33333	More	3.66667	4.33333	2.5	Neutral	Strongly Agree	Strongly Agree	Neutral	Neutral	Agree	Strongly Agree	Strongly Agree	Strongly Agree
PhD	CIHR	Similar	4.33333	3.83333	3	Similar	4.83333	4.33333	3.33333	Agree	Neutral	Strongly Agree	Neutral	Disagree	Disagree	Not Applicable	Agree	Agree
PhD	NSERC	More	2.5	4.33333	2	Less	4.5	4.33333	2.33333	Agree	Strongly Agree	Strongly Agree	Strongly Agree	Strongly Agree	Neutral	Not Applicable	Strongly Agree	Strongly Agree
PI_Mid	NSERC	Similar	2.33333	2.83333	2	More	2	3.5	2	Disagree	Neutral	Agree	Neutral	Disagree	Strongly Disagree	Agree	Disagree	Not Applicable
PDF	NSERC	Similar	2.66667	4.33333	1.5	Less	3.83333	4.83333	2.66667	Strongly Agree	Strongly Agree	Strongly Agree	Strongly Agree	Strongly Agree	Strongly Agree	Disagree	Strongly Agree	Strongly Agree
PDF	NSERC	More	2.83333	4.16667	2.33333	Less	4.83333	4.33333	2.33333	Disagree	Strongly Agree	Strongly Agree	Agree	Neutral	Neutral	Strongly Disagree	Strongly Agree	Strongly Agree
MSc	NSERC	Similar	3.33333	4.33333	2.16667	Similar	4	4.33333	1.83333	Neutral	Strongly Agree	Strongly Agree	Agree	Agree	Neutral	Not Applicable	Neutral	Neutral
PI_Mid	NSERC	Less	3.16667	3.5	2.33333	Less	4.66667	4	2.66667	Agree	Strongly Agree	Strongly Agree	Agree	Agree	Neutral	Neutral	Strongly Agree	Strongly Agree
PhD	CIHR	Similar	3.33333	3.5	2.66667	Similar	3.33333	3.5	2.66667	Disagree	Strongly Agree	Strongly Agree	Agree	Agree	Neutral	Neutral	Agree	Agree
PhD	NSERC	More	2.5	4.5	3.33333	More	2.16667	3.83333	3.33333	Neutral	Strongly Agree	Strongly Agree	Neutral	Disagree	Disagree	Neutral	Neutral	Neutral
PhD	NSERC	Less	3.83333	4.5	4.16667	Less	3.5	4.83333	4.33333	Strongly Agree	Strongly Agree	Strongly Agree	Disagree	Strongly Disagree	Strongly Disagree	Strongly Disagree	Strongly Agree	Strongly Agree
PDF	NSERC	More	2.83333	4.5	1.5	Less	4.33333	4.66667	2.16667	Neutral	Strongly Agree	Strongly Agree	Neutral	Disagree	Disagree	Not Applicable	Strongly Agree	Strongly Agree
PI_Early	CIHR	Similar	4.5	3.5	1.83333	Less	3.66667	4.33333	2	Neutral	Strongly Agree	Disagree	Agree	Agree	Neutral	Agree	Strongly Agree	Strongly Agree
PI_Mid	NSERC	Similar	4.5	4.16667	2.16667	Less	5	4.83333	3.33333	Strongly Agree	Strongly Agree	Strongly Agree	Agree	Neutral	Disagree	Neutral	Strongly Agree	Strongly Agree
PI_Senior	CIHR	Similar	3.66667	4	2.66667	Similar	4.33333	4	3.16667	Strongly Agree	Strongly Agree	Strongly Agree	Disagree	Strongly Disagree	Strongly Disagree	Strongly Disagree	Agree	Agree
PhD	CIHR	Similar	3.83333	3.66667	2.66667	Similar	4.66667	4.5	3.33333	Agree	Strongly Agree	Strongly Agree	Neutral	Disagree	Disagree	Disagree	Strongly Agree	Strongly Agree
PI_Early	CIHR	Similar	2.66667	3.5	1.66667	Less	3.16667	3.66667	1.33333	Neutral	Agree	Agree	Strongly Agree	Strongly Agree	Strongly Agree	Not Applicable	Disagree	Disagree
PI_Mid	CIHR	Similar	1.83333	2.16667	1.83333	Similar	2.5	2	2.16667	Strongly Disagree	Strongly Agree	Strongly Agree	Neutral	Disagree	Disagree	Agree	Disagree	Not Applicable
PhD	NSERC	Less	3.83333	4.16667	4	Less	5	5	5	Strongly Agree	Strongly Agree	Strongly Agree	Strongly Disagree	Strongly Disagree	Strongly Disagree	Strongly Disagree	Strongly Agree	Strongly Agree
PI_Early	NSERC	Less	3.66667	4	2.33333	Less	4.33333	4.33333	2.5	Agree	Strongly Agree	Strongly Agree	Agree	Disagree	Strongly Disagree	Not Applicable	Strongly Agree	Strongly Agree
PI_Early	SSHRC	Less	3	3.33333	2.33333	Less	3.33333	3.16667	2.83333	Agree	Neutral	Agree	Agree	Neutral	Agree	Neutral	Agree	Agree
PI_Early	SSHRC	Similar	2.83333	3.33333	2.83333	Similar	2.83333	3	3.16667	Agree	Agree	Neutral	Agree	Neutral	Agree	Neutral	Neutral	Agree
PI_Early	SSHRC	Similar	2.83333	2.66667	2.5	Similar	3.33333	3.5	2.66667	Agree	Neutral	Agree	Neutral	Agree	Neutral	Agree	Neutral	Agree
PI_Early	CIHR	Similar	1.83333	4.33333	1.5	Similar	4.66667	4.5	3.66667	Agree	Strongly Agree	Strongly Agree	Neutral	Disagree	Strongly Disagree	Strongly Disagree	Strongly Agree	Strongly Agree
PI_Early	SSHRC	More	3.16667	2.83333	3.16667	Similar	2.66667	3	3.16667	Agree	Strongly Agree	Strongly Agree	Agree	Neutral	Neutral	Agree	Agree	Agree
PI_Early	SSHRC	Similar	3	2.66667	2.83333	Less	3.33333	3.16667	3	Agree	Agree	Agree	Agree	Neutral	Agree	Neutral	Agree	Agree
PhD	NSERC	Similar	2.83333	4	2.33333	More	3.16667	3.83333	2.16667	Neutral	Strongly Agree	Strongly Agree	Neutral	Neutral	Neutral	Neutral	Neutral	Neutral
PhD	SSHRC	Similar	4.5	4.66667	3.33333	Less	4.5	4.33333	3.5	Strongly Agree	Strongly Agree	Strongly Agree	Neutral	Disagree	Strongly Disagree	Disagree	Strongly Agree	Strongly Agree
PDF	NSERC	Less	4.5	5	1.83333	Less	4.5	4.33333	2.33333	Disagree	Agree	Strongly Agree	Agree	Disagree	Disagree	Neutral	Strongly Agree	Strongly Agree
PhD	SSHRC	Less	4.16667	2.5	2.33333	Similar	4.33333	2.83333	2.83333	Disagree	Agree	Agree	Agree	Agree	Neutral	Neutral	Strongly Agree	Strongly Agree
MSc	NSERC	Similar	3.5	3.16667	2.33333	More	3.33333	3.16667	2.16667	Neutral	Agree	Strongly Agree	Agree	Neutral	Neutral	Not Applicable	Disagree	Not Applicable
PDF	NSERC	More	3.66667	3.5	2.66667	More	3.66667	3.16667	2.83333	Neutral	Agree	Agree	Disagree	Strongly Disagree	Strongly Disagree	Strongly Disagree	Neutral	Neutral
PhD	NSERC	Similar	2.66667	2.66667	1.66667	Similar	3	2.16667	1.66667	Disagree	Agree	Agree	Strongly Agree	Agree	Agree	Strongly Agree	Agree	Agree
MSc	NSERC	Similar	1.66667	3.5	2.66667	Similar	1.16667	3.33333	3	Neutral	Strongly Agree	Strongly Agree	Agree	Agree	Agree	Agree	Strongly Agree	Strongly Agree
PhD	NSERC	Similar	3.83333	3.66667	2.83333	Less	4.5	2.83333	2.66667	Disagree	Strongly Agree	Strongly Agree	Agree	Strongly Agree	Agree	Strongly Disagree	Neutral	Strongly Agree
PI_Mid	CIHR	Less	4.83333	3.83333	1.5	Less	5	3.66667	1.66667	Neutral	Strongly Agree	Strongly Agree	Agree	Agree	Agree	Neutral	Agree	Strongly Agree
PhD	NSERC	Similar	2.33333	2.66667	3.5	Less	3.66667	3.33333	3.83333	Neutral	Strongly Agree	Strongly Agree	Strongly Disagree	Disagree	Agree	Disagree	Agree	Neutral
PDF	NSERC	Similar	4.5	4.33333	4.33333	Similar	2.5	4.16667	4.16667	Agree	Strongly Agree	Strongly Agree	Agree	Strongly Disagree	Strongly Disagree	Not Applicable	Strongly Agree	Not Applicable
PI_Early	CIHR	Similar	3	3.83333	2.33333	Less	4.16667	4	3	Agree	Strongly Agree	Strongly Agree	Disagree	Neutral	Neutral	Disagree	Strongly Agree	Strongly Agree
PhD	NSERC	Similar	4.33333	4.16667	2	Similar	4.5	4.5	2.83333	Neutral	Agree	Agree	Strongly Disagree	Strongly Disagree	Strongly Disagree	Strongly Disagree	Agree	Strongly Agree
PhD	NSERC	Less	3.33333	3.83333	3.33333	Less	4.83333	4.33333	3.5	Agree	Strongly Agree	Strongly Agree	Agree	Disagree	Strongly Disagree	Not Applicable	Strongly Agree	Strongly Agree
MSc	CIHR	Less	3.83333	3.33333	3	Less	4	3.5	3	Neutral	Strongly Agree	Strongly Agree	Agree	Agree	Agree	Agree	Strongly Agree	Strongly Agree
PI_Early	NSERC	More	4	4.33333	2.33333	More	5	4.33333	2.5	Neutral	Neutral	Agree	Neutral	Strongly Disagree	Strongly Disagree	Strongly Disagree	Neutral	Neutral
MSc	NSERC	More	3.16667	4.5	3.66667	More	3.66667	5	3.5	Strongly Agree	Strongly Agree	Strongly Agree	Strongly Disagree	Strongly Disagree	Strongly Disagree	Strongly Disagree	Strongly Agree	Strongly Agree
PDF	NSERC	Similar	2.66667	2.83333	3.16667	Similar	2.83333	3.16667	2.66667	Neutral	Agree	Disagree	Disagree	Neutral	Disagree	Disagree	Disagree	Neutral
PhD	SSHRC	Less	3.83333	3.33333	3.83333	Similar	3.66667	3.66667	3.83333	Disagree	Not Applicable	Agree	Agree	Agree	Agree	Not Applicable	Neutral	Neutral
PhD	NSERC	Less	3	4	3.16667	Less	4.16667	4	4	Neutral	Agree	Strongly Agree	Agree	Neutral	Neutral	Disagree	Strongly Agree	Strongly Agree
PDF	CIHR	Similar	3.83333	3.83333	3	Less	4	3.33333	2.83333	Disagree	Agree	Strongly Agree	Neutral	Disagree	Neutral	Strongly Agree	Agree	Agree
MSc	CIHR	Similar	2	2.5	2.66667	Less	4.83333	4.16667	3.66667	Strongly Agree	Strongly Agree	Strongly Agree	Agree	Strongly Agree	Neutral	Not Applicable	Strongly Agree	Strongly Agree
PI_Senior	NSERC	Similar	2.83333	3.33333	2.66667	Less	3.16667	3.33333	2.83333	Neutral	Strongly Agree	Strongly Agree	Agree	Agree	Neutral	Agree	Agree	Neutral
PhD	CIHR	Similar	3.33333	4.66667	1.5	Less	4.16667	5	1.83333	Strongly Agree	Strongly Agree	Strongly Agree	Agree	Neutral	Agree	Disagree	Strongly Agree	Strongly Agree
PI_Early	CIHR	Similar	4.5	3.16667	3	Less	5	3.16667	2.16667	Strongly Agree	Neutral	Agree	Strongly Agree	Disagree	Disagree	Neutral	Strongly Agree	Strongly Agree
PhD	CIHR	Similar	1.83333	2.83333	2	Similar	1.16667	2.83333	2	Agree	Agree	Strongly Agree	Strongly Agree	Strongly Agree	Strongly Agree	Neutral	Strongly Disagree	Strongly Disagree
PI_Early	CIHR	Less	4.16667	3.66667	1.66667	Similar	4.16667	3.83333	2	Neutral	Strongly Agree	Strongly Agree	Neutral	Neutral	Neutral	Neutral	Neutral	Neutral
PI_Senior	CIHR	Similar	1	2	1	Similar	1.83333	1.83333	1.16667	Strongly Disagree	Agree	Agree	Agree	Neutral	Disagree	Agree	Strongly Disagree	Not Applicable
PhD	NSERC	Similar	3.83333	4	1.66667	Similar	2.83333	4	1.66667	Neutral	Strongly Agree	Strongly Agree	Agree	Agree	Agree	Agree	Neutral	Neutral
PhD	SSHRC	Less	4.83333	5	3.66667	Less	5	5	3.66667	Agree	Strongly Agree	Strongly Agree	Strongly Disagree	Strongly Disagree	Strongly Disagree	Strongly Disagree	Strongly Agree	Strongly Agree
PhD	SSHRC	Less	3.16667	4.33333	3.66667	Less	3	3.83333	3.5	Agree	Strongly Agree	Strongly Agree	Neutral	Disagree	Disagree	Disagree	Not Applicable	Not Applicable
PhD	CIHR	Similar	2.83333	3	1.83333	Similar	3	3.33333	2	Agree	Strongly Agree	Strongly Agree	Agree	Agree	Neutral	Agree	Disagree	Disagree
PhD	CIHR	More	3	2.66667	3.33333	More	3.16667	2.5	3.16667	Disagree	Agree	Agree	Disagree	Disagree	Disagree	Disagree	Neutral	Agree
PhD	SSHRC	Similar	3.5	2.5	2	Less	4.33333	3.5	2.16667	Neutral	Strongly Agree	Strongly Agree	Neutral	Disagree	Disagree	Disagree	Agree	Strongly Agree
PhD	CIHR	Similar	3.5	5	3.33333	Similar	3.5	4.33333	3.33333	Neutral	Strongly Agree	Strongly Agree	Agree	Agree	Agree	Neutral	Disagree	Disagree
PhD	CIHR	More	4.33333	4.16667	1.66667	Similar	4.83333	4.33333	2.33333	Strongly Agree	Strongly Agree	Strongly Agree	Strongly Agree	Strongly Agree	Strongly Agree	Strongly Agree	Agree	Agree
PhD	NSERC	Less	2.33333	3.33333	2	Less	4.83333	3.83333	3.16667	Strongly Agree	Strongly Disagree	Strongly Agree	Agree	Agree	Agree	Not Applicable	Strongly Agree	Strongly Agree
PhD	NSERC	More	1.16667	2.5	1.83333	More	1.16667	2.5	1.83333	Strongly Disagree	Neutral	Neutral	Strongly Agree	Strongly Agree	Strongly Agree	Strongly Agree	Strongly Disagree	Strongly Disagree
PhD	CIHR	Similar	4.66667	4.33333	4.16667	Similar	5	3.66667	4.33333	Strongly Agree	Strongly Agree	Strongly Agree	Agree	Strongly Disagree	Strongly Disagree	Strongly Disagree	Strongly Agree	Strongly Agree
PhD	SSHRC	Less	2.83333	2.66667	3	Similar	2.83333	2.33333	3	Neutral	Agree	Neutral	Neutral	Disagree	Agree	Neutral	Neutral	Agree
MSc	NSERC	Less	4.83333	3.66667	3.16667	Less	4.66667	4.16667	2.5	Strongly Agree	Agree	Strongly Agree	Agree	Agree	Agree	Neutral	Strongly Agree	Strongly Agree
PhD	SSHRC	Similar	1.66667	2.83333	1.83333	Similar	1.66667	1.83333	2.33333	Neutral	Strongly Agree	Strongly Agree	Strongly Agree	Agree	Agree	Not Applicable	Neutral	Neutral
PhD	SSHRC	Less	3.66667	3.33333	1.83333	Less	3.33333	3	1.66667	Neutral	Strongly Agree	Strongly Agree	Agree	Neutral	Neutral	Disagree	Strongly Agree	Strongly Agree
PhD	SSHRC	Similar	4.5	3.66667	3.5	Less	4.66667	4.16667	3.66667	Neutral	Strongly Agree	Strongly Agree	Neutral	Disagree	Disagree	Strongly Disagree	Strongly Agree	Strongly Agree
PhD	NSERC	Similar	3.66667	4.5	2.66667	Less	3.66667	3.83333	2.83333	Neutral	Strongly Agree	Strongly Agree	Agree	Neutral	Disagree	Not Applicable	Agree	Not Applicable
PhD	NSERC	Less	1.5	2	1.66667	Less	1.66667	1.33333	1.66667	Disagree	Strongly Agree	Agree	Neutral	Agree	Agree	Neutral	Disagree	Disagree
PhD	SSHRC	Similar	2.66667	3.16667	3.33333	Less	3.66667	3.83333	2.83333	Disagree	Neutral	Strongly Disagree	Agree	Strongly Disagree	Not Applicable	Disagree	Neutral	Disagree
PhD	SSHRC	Similar	3.66667	2.66667	1.66667	Similar	4	3	2.5	Agree	Neutral	Agree	Strongly Agree	Agree	Agree	Neutral	Neutral	Disagree
PI_Early	CIHR	Similar	3.66667	3.33333	3	Similar	3.33333	3.33333	2.66667	Agree	Agree	Neutral	Agree	Agree	Agree	Agree	Agree	Agree
PhD	CIHR	Similar	3.16667	3.5	2.66667	Less	3.83333	4	2.5	Strongly Agree	Strongly Agree	Strongly Agree	Agree	Disagree	Strongly Disagree	Strongly Disagree	Agree	Agree
PI_Early	SSHRC	More	3.33333	3.5	1.66667	Similar	3.33333	4	1.83333	Agree	Strongly Agree	Strongly Agree	Strongly Agree	Neutral	Agree	Agree	Neutral	Agree
PhD	SSHRC	More	3.66667	3.83333	3.16667	More	3.66667	4	3.16667	Disagree	Disagree	Disagree	Strongly Agree	Agree	Disagree	Strongly Disagree	Neutral	Neutral
PhD	CIHR	Similar	2.83333	3.16667	2.5	Less	2.66667	2.66667	3.16667	Neutral	Agree	Disagree	Strongly Disagree	Agree	Neutral	Disagree	Disagree	Strongly Disagree
PDF	SSHRC	Less	2.66667	3	3.66667	Less	2.83333	2.66667	3.33333	Agree	Neutral	Agree	Strongly Agree	Agree	Neutral	Agree	Agree	Disagree
PhD	SSHRC	Less	3	2.16667	2.5	Less	3.33333	2.5	2.83333	Neutral	Strongly Agree	Strongly Agree	Neutral	Disagree	Disagree	Disagree	Agree	Agree
PhD	SSHRC	Similar	4.16667	3.83333	1.83333	Similar	4.16667	4	1.5	Disagree	Strongly Agree	Strongly Agree	Strongly Agree	Strongly Agree	Strongly Agree	Agree	Strongly Agree	Strongly Agree
PhD	SSHRC	Less	3.66667	3.33333	3.5	More	2.83333	3.33333	3.5	Agree	Strongly Agree	Agree	Neutral	Agree	Agree	Not Applicable	Disagree	Disagree
PhD	NSERC	Similar	3.66667	2.83333	2	Similar	3.66667	2.83333	2.16667	Agree	Disagree	Neutral	Strongly Agree	Agree	Agree	Neutral	Disagree	Disagree
PhD	SSHRC	Similar	4	3	1.66667	Similar	4	3.83333	2	Disagree	Disagree	Agree	Neutral	Neutral	Agree	Agree	Agree	Agree
PhD	CIHR	Similar	2.83333	2.83333	2.5	Less	3.33333	3	3.16667	Agree	Strongly Agree	Strongly Agree	Agree	Agree	Neutral	Neutral	Strongly Agree	Strongly Agree
PI_Early	CIHR	Similar	2.66667	3.33333	1.33333	Less	5	4.16667	2.83333	Strongly Agree	Strongly Agree	Strongly Agree	Agree	Strongly Agree	Strongly Agree	Agree	Strongly Agree	Strongly Agree
MSc	CIHR	Less	4.66667	4.5	3.33333	Less	4.33333	4.83333	4.33333	Strongly Agree	Strongly Agree	Strongly Agree	Neutral	Strongly Disagree	Strongly Disagree	Strongly Disagree	Strongly Agree	Strongly Agree
PhD	CIHR	Similar	3.5	4	2.16667	Less	3.16667	4.16667	2.33333	Strongly Agree	Neutral	Agree	Strongly Agree	Neutral	Neutral	Not Applicable	Agree	Agree
MSc	NSERC	More	3	2.33333	2.33333	Less	2.83333	2.16667	2.5	Neutral	Strongly Agree	Strongly Agree	Agree	Agree	Agree	Agree	Not Applicable	Not Applicable
PhD	CIHR	Less	4.5	5	2.66667	Less	4.33333	4.33333	3	Strongly Agree	Strongly Agree	Neutral	Agree	Agree	Agree	Agree	Agree	Agree
PhD	SSHRC	Less	4.5	4.16667	3	Less	4.66667	4	2.83333	Strongly Agree	Agree	Agree	Agree	Neutral	Disagree	Disagree	Agree	Strongly Agree
PhD	NSERC	Similar	4.33333	4.16667	3	Less	4.16667	4.33333	3	Disagree	Strongly Agree	Strongly Agree	Agree	Disagree	Disagree	Neutral	Strongly Agree	Strongly Agree
PhD	CIHR	Similar	4.33333	4.16667	2.5	Similar	4.83333	4.83333	2.66667	Disagree	Strongly Agree	Strongly Agree	Disagree	Neutral	Neutral	Disagree	Not Applicable	Not Applicable
PhD	CIHR	Similar	3.66667	3	2.33333	Less	3.33333	3	3.16667	Agree	Agree	Strongly Agree	Agree	Agree	Neutral	Agree	Agree	Agree
PhD	NSERC	Less	4.16667	4	4	Less	4	3.83333	3.5	Strongly Agree	Strongly Agree	Strongly Agree	Strongly Disagree	Strongly Disagree	Strongly Disagree	Strongly Disagree	Strongly Agree	Strongly Agree
MSc	SSHRC	Less	4	3	2.83333	Less	4.33333	3.66667	3	Neutral	Agree	Agree	Agree	Neutral	Neutral	Strongly Disagree	Agree	Agree
PDF	NSERC	Similar	3	2.83333	3.16667	Similar	2.83333	3.33333	3.5	Agree	Neutral	Disagree	Neutral	Neutral	Agree	Neutral	Agree	Neutral
PI_Early	NSERC	Similar	3.16667	3.5	2.66667	Similar	3	3.5	2.83333	Disagree	Strongly Disagree	Disagree	Disagree	Strongly Disagree	Disagree	Strongly Disagree	Disagree	Strongly Disagree
PhD	NSERC	More	2.5	3.16667	2.83333	Similar	2.83333	3.16667	3.16667	Agree	Neutral	Disagree	Agree	Neutral	Disagree	Neutral	Neutral	Neutral
PDF	NSERC	Similar	3	3.5	3.16667	Similar	3.16667	3.33333	3	Disagree	Strongly Disagree	Disagree	Disagree	Strongly Disagree	Disagree	Disagree	Disagree	Disagree
MSc	NSERC	Similar	2.83333	3.16667	3.16667	Similar	3.16667	3.16667	2.83333	Disagree	Strongly Disagree	Disagree	Disagree	Strongly Disagree	Disagree	Strongly Disagree	Disagree	Strongly Disagree
PI_Early	CIHR	Similar	3.16667	3.5	2.5	Similar	3.16667	3.16667	2.66667	Disagree	Disagree	Disagree	Neutral	Disagree	Disagree	Neutral	Neutral	Disagree
PDF	NSERC	Less	3	3.16667	2.83333	Similar	2.83333	3.16667	2.83333	Agree	Neutral	Disagree	Neutral	Disagree	Neutral	Strongly Disagree	Agree	Disagree
PDF	SSHRC	Less	3.16667	3.5	3	Similar	3.33333	3.5	2.83333	Disagree	Disagree	Strongly Disagree	Disagree	Strongly Disagree	Disagree	Strongly Disagree	Disagree	Disagree
PhD	NSERC	Similar	3.33333	3.33333	3	Similar	3.33333	3.16667	3.33333	Agree	Neutral	Disagree	Neutral	Disagree	Strongly Disagree	Neutral	Neutral	Disagree
PhD	CIHR	Less	3.16667	3.5	2.66667	Similar	3.16667	3.5	2.83333	Disagree	Disagree	Neutral	Disagree	Strongly Disagree	Disagree	Strongly Disagree	Disagree	Strongly Disagree
MSc	CIHR	Similar	3.16667	3.5	2.83333	Similar	3.16667	3.5	2.66667	Disagree	Strongly Disagree	Disagree	Disagree	Strongly Disagree	Disagree	Strongly Disagree	Disagree	Strongly Disagree
PI_Early	CIHR	Less	3.16667	3.33333	2.83333	Similar	3	3.5	2.83333	Disagree	Strongly Disagree	Disagree	Disagree	Strongly Disagree	Disagree	Strongly Disagree	Disagree	Strongly Disagree
MSc	CIHR	Similar	3.16667	3.5	2.83333	Similar	3.16667	3.5	2.83333	Disagree	Strongly Disagree	Disagree	Disagree	Strongly Disagree	Disagree	Strongly Disagree	Strongly Disagree	Disagree
PDF	NSERC	Similar	2.83333	3.16667	3.16667	Similar	2.66667	2.66667	2.83333	Neutral	Neutral	Neutral	Neutral	Neutral	Neutral	Neutral	Neutral	Neutral
PDF	SSHRC	Similar	2.83333	3.5	2.83333	Similar	3.16667	3.16667	2.66667	Disagree	Strongly Disagree	Disagree	Disagree	Strongly Disagree	Strongly Disagree	Disagree	Strongly Disagree	Strongly Disagree
PhD	SSHRC	Similar	3.16667	3.16667	2.66667	Similar	3.33333	3.16667	2.83333	Disagree	Disagree	Strongly Disagree	Disagree	Strongly Disagree	Strongly Disagree	Disagree	Disagree	Disagree
PhD	NSERC	Similar	2.83333	2.83333	3.16667	Similar	2.83333	3.5	3	Agree	Neutral	Disagree	Agree	Neutral	Disagree	Strongly Disagree	Neutral	Disagree
PI_Early	CIHR	Similar	3.16667	3.5	2.83333	Similar	3.16667	3.33333	2.83333	Disagree	Disagree	Strongly Disagree	Disagree	Strongly Disagree	Disagree	Strongly Disagree	Strongly Disagree	Disagree
PDF	NSERC	Similar	2.83333	3.66667	3.16667	Similar	2.83333	3.16667	2.83333	Strongly Disagree	Disagree	Strongly Disagree	Disagree	Strongly Disagree	Disagree	Disagree	Strongly Disagree	Strongly Disagree
PDF	CIHR	Similar	2.83333	3	2.66667	Similar	2.66667	3	2.66667	Neutral	Disagree	Disagree	Agree	Disagree	Disagree	Disagree	Agree	Disagree
PhD	CIHR	Similar	3	3.33333	2.83333	Similar	3	3	3	Disagree	Disagree	Neutral	Neutral	Disagree	Neutral	Disagree	Neutral	Neutral
PDF	NSERC	Similar	3.16667	3.16667	3.16667	Similar	3.16667	3.16667	3.16667	Agree	Neutral	Disagree	Agree	Neutral	Disagree	Disagree	Neutral	Disagree
PI_Early	SSHRC	Similar	3.16667	3.5	3	Similar	3.33333	3.16667	2.83333	Disagree	Strongly Disagree	Strongly Disagree	Disagree	Strongly Disagree	Strongly Disagree	Disagree	Disagree	Disagree
PDF	NSERC	Similar	2.83333	3.16667	3	Similar	3.33333	3	3.66667	Agree	Neutral	Disagree	Agree	Neutral	Disagree	Disagree	Neutral	Disagree
PI_Early	NSERC	Similar	3	3.5	2.66667	Similar	3.33333	3.33333	2.66667	Disagree	Neutral	Disagree	Disagree	Neutral	Disagree	Disagree	Disagree	Disagree
PhD	NSERC	Similar	2.83333	3	2.66667	Similar	3.16667	3.16667	3.16667	Agree	Neutral	Disagree	Agree	Neutral	Disagree	Disagree	Agree	Neutral
PI_Early	SSHRC	Similar	3.16667	3.5	2.66667	Similar	3.16667	3.5	2.66667	Disagree	Disagree	Strongly Disagree	Strongly Disagree	Disagree	Strongly Disagree	Strongly Disagree	Disagree	Strongly Disagree
PDF	SSHRC	Similar	3.16667	3.33333	2.66667	Similar	3.16667	3.16667	2.66667	Disagree	Disagree	Strongly Disagree	Disagree	Strongly Disagree	Strongly Disagree	Disagree	Disagree	Strongly Disagree
PhD	SSHRC	Similar	2.83333	4.16667	3	Less	4.5	3.5	3.66667	Neutral	Strongly Agree	Strongly Agree	Agree	Neutral	Neutral	Not Applicable	Strongly Agree	Strongly Agree
PI_Senior	SSHRC	Similar	4	5	3.16667	Less	4	4.83333	3.16667	Disagree	Strongly Agree	Strongly Agree	Disagree	Neutral	Neutral	Agree	Agree	Not Applicable
MSc	SSHRC	Less	3.66667	5	2.33333	More	3.66667	4.33333	2.33333	Agree	Agree	Agree	Neutral	Agree	Disagree	Strongly Agree	Strongly Agree	Disagree
PhD	CIHR	Similar	4.5	3	3.33333	Similar	4.5	3.83333	3.33333	Neutral	Strongly Agree	Strongly Agree	Agree	Agree	Neutral	Not Applicable	Strongly Agree	Strongly Agree
PhD	NSERC	More	3	3.83333	2.5	Similar	3.66667	4	2.5	Disagree	Agree	Strongly Agree	Agree	Agree	Neutral	Neutral	Disagree	Neutral
PhD	NSERC	Similar	3.66667	3.33333	1.83333	More	3	3.33333	2	Neutral	Disagree	Disagree	Agree	Disagree	Strongly Disagree	Strongly Disagree	Agree	Neutral
PhD	CIHR	Less	3.16667	2.83333	2.66667	Less	3.66667	3.33333	2.5	Agree	Strongly Agree	Agree	Agree	Neutral	Neutral	Neutral	Agree	Neutral
MSc	NSERC	Similar	2.33333	2.33333	2.5	Similar	2.33333	3.66667	2.33333	Strongly Disagree	Strongly Agree	Strongly Agree	Agree	Agree	Neutral	Not Applicable	Not Applicable	Not Applicable
PhD	SSHRC	Less	2.33333	2.5	2.5	Less	3.5	3.33333	2.66667	Agree	Neutral	Neutral	Neutral	Agree	Agree	Not Applicable	Not Applicable	Strongly Agree
PhD	NSERC	More	3.33333	3.5	1.5	Less	3.33333	3.5	1.83333	Neutral	Strongly Agree	Strongly Agree	Strongly Agree	Agree	Neutral	Neutral	Strongly Agree	Strongly Agree
PDF	CIHR	Similar	2.66667	4.33333	2.83333	Less	2.5	4.33333	2.33333	Disagree	Agree	Strongly Agree	Strongly Agree	Neutral	Neutral	Neutral	Agree	Agree
PI_Early	NSERC	Similar	4	2.83333	2	Similar	3.83333	3.16667	2	Neutral	Agree	Agree	Agree	Disagree	Disagree	Agree	Disagree	Disagree
PDF	NSERC	Similar	3	4	1.5	Similar	3.16667	4.33333	2	Disagree	Strongly Agree	Strongly Agree	Agree	Agree	Agree	Agree	Neutral	Neutral
PhD	CIHR	Similar	4.16667	3.83333	2.5	Similar	4.16667	3.33333	2.33333	Agree	Strongly Agree	Strongly Agree	Agree	Disagree	Neutral	Agree	Agree	Strongly Agree
PI_Senior	SSHRC	More	3.33333	4.33333	1.66667	More	3.33333	4.33333	1.66667	Neutral	Strongly Agree	Strongly Agree	Neutral	Agree	Agree	Agree	Agree	Disagree
PhD	SSHRC	Less	3.5	2.16667	2.66667	Similar	3.33333	2.66667	1.83333	Disagree	Agree	Strongly Agree	Agree	Neutral	Strongly Disagree	Strongly Disagree	Agree	Strongly Agree
PhD	SSHRC	Similar	3.5	3.5	2.5	Less	4.33333	4.5	2.83333	Agree	Strongly Agree	Strongly Agree	Agree	Disagree	Neutral	Disagree	Strongly Agree	Strongly Agree
MSc	NSERC	Similar	3.33333	2.16667	2.33333	More	3.5	2	2.5	Agree	Agree	Agree	Agree	Neutral	Neutral	Agree	Disagree	Disagree
MSc	NSERC	Less	4	3.33333	3	Less	3.5	3.16667	2.83333	Neutral	Agree	Strongly Agree	Agree	Neutral	Disagree	Not Applicable	Not Applicable	Strongly Agree
MSc	SSHRC	Less	3.33333	3.33333	1.33333	Less	4.83333	3.83333	1.33333	Neutral	Strongly Agree	Strongly Agree	Agree	Neutral	Disagree	Strongly Agree	Agree	Not Applicable
PI_Early	CIHR	Less	2.66667	3.33333	3.33333	Less	2.83333	3.16667	3.33333	Agree	Strongly Agree	Agree	Agree	Strongly Agree	Agree	Neutral	Agree	Strongly Agree
PhD	CIHR	More	3.5	3.66667	2	Similar	2.66667	1.66667	3.66667	Neutral	Agree	Strongly Disagree	Disagree	Strongly Agree	Not Applicable	Strongly Agree	Disagree	Disagree
PhD	CIHR	Similar	3	2.66667	3.16667	Less	3.33333	3.16667	3.66667	Not Applicable	Disagree	Neutral	Strongly Disagree	Strongly Disagree	Strongly Disagree	Strongly Disagree	Strongly Agree	Strongly Disagree
PhD	CIHR	Similar	3.33333	3.33333	2.66667	More	3.33333	2.83333	2.33333	Strongly Disagree	Strongly Agree	Strongly Disagree	Strongly Disagree	Not Applicable	Agree	Agree	Strongly Disagree	Not Applicable
PhD	CIHR	Less	2.33333	3.16667	3	More	3.5	2.83333	2.83333	Strongly Disagree	Strongly Agree	Neutral	Neutral	Strongly Disagree	Strongly Disagree	Strongly Disagree	Neutral	Neutral
PhD	CIHR	More	2.5	3.66667	2.33333	Similar	3.16667	4.16667	4.5	Strongly Agree	Not Applicable	Strongly Agree	Strongly Disagree	Not Applicable	Strongly Disagree	Strongly Disagree	Disagree	Strongly Disagree
PhD	CIHR	More	4.5	2.5	2.16667	Similar	2.66667	3.83333	4	Strongly Agree	Agree	Not Applicable	Strongly Disagree	Agree	Strongly Agree	Disagree	Neutral	Strongly Agree
PhD	CIHR	Less	2.83333	3.33333	2.33333	Less	3.5	3.66667	2.5	Agree	Strongly Disagree	Strongly Disagree	Neutral	Agree	Disagree	Strongly Disagree	Strongly Disagree	Disagree
PhD	CIHR	Less	3.16667	1.83333	4	More	2.83333	2.33333	3.66667	Agree	Not Applicable	Agree	Disagree	Agree	Strongly Disagree	Strongly Disagree	Not Applicable	Agree
PhD	CIHR	More	2.66667	3.16667	2.66667	More	4	3.16667	3.16667	Disagree	Strongly Agree	Not Applicable	Neutral	Not Applicable	Disagree	Neutral	Agree	Strongly Disagree
PhD	CIHR	Similar	3	3.16667	2.66667	Less	3.83333	3.33333	2.66667	Strongly Agree	Strongly Disagree	Neutral	Strongly Disagree	Neutral	Agree	Strongly Disagree	Neutral	Strongly Disagree
MSc	NSERC	Similar	3.33333	3.33333	3.16667	Similar	2.66667	3.33333	3	Disagree	Neutral	Neutral	Neutral	Agree	Agree	Neutral	Agree	Neutral
PhD	SSHRC	Similar	1.66667	2.33333	2	Similar	2	2.33333	2	Strongly Disagree	Disagree	Strongly Agree	Strongly Agree	Strongly Agree	Strongly Agree	Strongly Agree	Strongly Disagree	Strongly Disagree
PhD	NSERC	Less	3.83333	3.83333	3.83333	Less	4.66667	4.66667	4.5	Neutral	Strongly Agree	Strongly Agree	Strongly Disagree	Strongly Disagree	Strongly Disagree	Strongly Disagree	Strongly Agree	Strongly Agree
PhD	NSERC	More	2.66667	4.33333	2.33333	Similar	3	3.5	2.33333	Disagree	Strongly Agree	Strongly Agree	Not Applicable	Strongly Disagree	Strongly Disagree	Agree	Neutral	Neutral
PhD	SSHRC	Similar	2.66667	3.16667	1.33333	Similar	1.83333	4	1.16667	Neutral	Strongly Agree	Strongly Agree	Strongly Agree	Agree	Agree	Agree	Agree	Agree
MSc	CIHR	Less	1.83333	3.33333	1.5	More	2.33333	2.66667	1.66667	Disagree	Agree	Agree	Agree	Agree	Agree	Agree	Strongly Disagree	Not Applicable
PhD	CIHR	Less	3.66667	4.33333	2.66667	Less	3.5	4.16667	2.83333	Neutral	Strongly Agree	Strongly Agree	Disagree	Disagree	Neutral	Neutral	Neutral	Neutral
MSc	NSERC	Less	1.5	3.83333	3	Less	3	4	3.66667	Neutral	Agree	Agree	Agree	Disagree	Disagree	Disagree	Neutral	Neutral
PhD	SSHRC	Less	2.83333	3.33333	2.16667	Less	3	3.5	2.16667	Neutral	Strongly Agree	Strongly Agree	Agree	Neutral	Disagree	Strongly Disagree	Neutral	Neutral
PhD	CIHR	Similar	3.33333	4.33333	2.83333	More	3.16667	4.5	3	Neutral	Strongly Agree	Strongly Agree	Disagree	Strongly Disagree	Strongly Disagree	Neutral	Neutral	Neutral
PhD	SSHRC	Less	3.33333	4.5	3.5	Less	4.33333	4.66667	3.5	Disagree	Strongly Agree	Strongly Agree	Disagree	Strongly Disagree	Neutral	Not Applicable	Agree	Agree
PhD	CIHR	Similar	2.5	2.83333	3	Similar	3	3	3	Neutral	Neutral	Neutral	Neutral	Neutral	Neutral	Neutral	Neutral	Agree
PhD	SSHRC	Similar	3.5	2.83333	3.33333	Similar	3.66667	3.33333	2.66667	Disagree	Neutral	Neutral	Agree	Strongly Agree	Neutral	Agree	Agree	Agree
MSc	SSHRC	Less	2.16667	2.16667	2.5	Less	2.33333	1.83333	3.66667	Neutral	Neutral	Neutral	Neutral	Neutral	Neutral	Neutral	Agree	Agree
PI_Early	SSHRC	Similar	2.83333	3.66667	2.66667	Similar	2.66667	3.16667	2.5	Neutral	Neutral	Neutral	Neutral	Agree	Agree	Agree	Agree	Neutral
PDF	NSERC	Similar	3.83333	2.66667	2.66667	Similar	3.33333	4.33333	2.66667	Not Applicable	Strongly Disagree	Neutral	Disagree	Strongly Disagree	Strongly Disagree	Strongly Disagree	Disagree	Neutral
PhD	CIHR	Similar	3.66667	3.83333	3	Less	4.16667	4.16667	3.16667	Agree	Strongly Agree	Strongly Agree	Agree	Agree	Neutral	Disagree	Strongly Agree	Strongly Agree
PhD	CIHR	Less	3.5	2.66667	2.5	Less	4	2.83333	3.5	Disagree	Strongly Agree	Strongly Agree	Neutral	Neutral	Agree	Not Applicable	Agree	Not Applicable
PhD	SSHRC	Similar	2.16667	3.66667	1.16667	Less	4	4.16667	3.66667	Neutral	Strongly Agree	Strongly Agree	Strongly Disagree	Strongly Disagree	Strongly Disagree	Not Applicable	Strongly Agree	Strongly Agree
PDF	CIHR	Similar	2.16667	3.16667	2.5	Similar	2.5	2	2	Neutral	Strongly Agree	Strongly Agree	Strongly Agree	Strongly Agree	Strongly Agree	Neutral	Strongly Agree	Strongly Agree
PhD	SSHRC	Less	4.33333	3.33333	2.66667	Similar	4.16667	3.5	2.16667	Neutral	Neutral	Agree	Agree	Agree	Agree	Disagree	Not Applicable	Not Applicable
PDF	SSHRC	Similar	1.66667	2.83333	1	Similar	2.66667	2.83333	1	Agree	Agree	Strongly Agree	Strongly Agree	Strongly Agree	Strongly Agree	Strongly Agree	Agree	Agree
PhD	CIHR	Less	3	3.5	3	Less	3.16667	3.66667	3.33333	Agree	Agree	Strongly Agree	Neutral	Neutral	Neutral	Neutral	Agree	Agree
MSc	NSERC	Less	2.5	2.16667	2.33333	Similar	2.16667	2.33333	2.5	Neutral	Neutral	Agree	Strongly Agree	Agree	Neutral	Neutral	Neutral	Neutral
PI_Senior	SSHRC	Similar	4	3.83333	2.83333	Less	4.66667	3.66667	2.83333	Agree	Strongly Agree	Strongly Agree	Agree	Agree	Agree	Neutral	Agree	Not Applicable
PI_Senior	SSHRC	Similar	4.83333	4.33333	3	Similar	5	4.83333	3.66667	Neutral	Strongly Agree	Strongly Agree	Strongly Disagree	Strongly Disagree	Disagree	Disagree	Strongly Agree	Agree
PhD	SSHRC	Less	3.66667	3.83333	3.33333	Less	4.5	3.83333	4.16667	Agree	Neutral	Strongly Agree	Disagree	Disagree	Disagree	Not Applicable	Agree	Agree
MSc	NSERC	Less	3.83333	3.66667	3	Less	4.33333	3.5	3.33333	Neutral	Agree	Strongly Agree	Agree	Agree	Disagree	Strongly Disagree	Strongly Agree	Agree
PhD	NSERC	Similar	3.66667	3.33333	3.16667	Less	4.5	3.5	3.5	Neutral	Agree	Agree	Neutral	Neutral	Disagree	Disagree	Strongly Agree	Strongly Agree
PI_Early	SSHRC	More	2.83333	3	2	Similar	4.16667	3.66667	2	Disagree	Strongly Agree	Strongly Agree	Agree	Agree	Neutral	Neutral	Disagree	Disagree
PI_Senior	SSHRC	More	2.16667	3.16667	1.5	More	2	3.16667	1.83333	Disagree	Disagree	Agree	Agree	Agree	Agree	Agree	Strongly Disagree	Not Applicable
PhD	NSERC	Similar	4.33333	3	3.16667	Similar	4.66667	4	3.16667	Strongly Agree	Strongly Agree	Strongly Agree	Agree	Disagree	Disagree	Disagree	Strongly Agree	Strongly Agree
PhD	NSERC	More	4	3.16667	2.66667	More	4	2.66667	2.83333	Strongly Disagree	Agree	Agree	Neutral	Strongly Agree	Disagree	Not Applicable	Disagree	Strongly Disagree
MSc	NSERC	Less	3.66667	2.33333	3.16667	Less	2.66667	2.33333	3.33333	Agree	Agree	Agree	Agree	Agree	Agree	Agree	Agree	Agree
PDF	CIHR	Similar	3.33333	3.16667	4.5	Similar	2.5	3.83333	2.16667	Agree	Strongly Agree	Strongly Agree	Agree	Agree	Neutral	Disagree	Agree	Agree
PI_Mid	SSHRC	More	3.66667	3.83333	2.16667	More	3	3	3	Disagree	Strongly Agree	Strongly Agree	Agree	Agree	Agree	Strongly Agree	Neutral	Neutral
PhD	CIHR	Less	3.16667	3	2.16667	Similar	4.83333	4.5	4.33333	Strongly Agree	Strongly Agree	Strongly Agree	Strongly Disagree	Neutral	Neutral	Disagree	Agree	Agree
PI_Senior	NSERC	Similar	4	4.16667	2.5	Similar	4	4	2.5	Neutral	Strongly Agree	Strongly Agree	Agree	Agree	Disagree	Disagree	Strongly Agree	Not Applicable
PhD	CIHR	Less	4.33333	4.83333	3.33333	Less	4.5	4.33333	3	Neutral	Strongly Agree	Strongly Agree	Neutral	Neutral	Neutral	Neutral	Strongly Agree	Strongly Agree
PI_Mid	CIHR	Similar	3.33333	3.5	2.16667	Less	4.16667	3.66667	2.5	Neutral	Strongly Agree	Strongly Agree	Neutral	Neutral	Neutral	Agree	Strongly Agree	Agree
PI_Senior	NSERC	Similar	4	3.83333	3	Less	3.66667	3.33333	3.16667	Agree	Agree	Agree	Strongly Disagree	Disagree	Strongly Disagree	Disagree	Agree	Not Applicable
MSc	CIHR	Less	1.66667	3.16667	3.66667	Less	3.33333	3.16667	3.5	Strongly Agree	Strongly Agree	Strongly Agree	Agree	Neutral	Disagree	Neutral	Strongly Agree	Strongly Agree
PhD	CIHR	Less	4	3.83333	3.5	Less	4.33333	3.83333	3.83333	Agree	Agree	Strongly Agree	Agree	Disagree	Neutral	Disagree	Strongly Agree	Strongly Agree
PhD	SSHRC	Less	3.83333	4.33333	2.33333	Less	2.66667	3.83333	2.16667	Neutral	Strongly Agree	Strongly Agree	Neutral	Strongly Disagree	Strongly Disagree	Strongly Disagree	Strongly Agree	Strongly Agree
PI_Senior	CIHR	Similar	4.5	4.33333	2.33333	Less	5	4.16667	2	Neutral	Strongly Agree	Strongly Agree	Strongly Agree	Agree	Agree	Disagree	Strongly Agree	Not Applicable
PhD	NSERC	More	4.16667	4.16667	2.33333	Similar	4.83333	4.66667	2.5	Agree	Strongly Agree	Strongly Agree	Agree	Disagree	Strongly Disagree	Not Applicable	Strongly Agree	Strongly Agree
PhD	CIHR	Less	3.66667	2.5	2.16667	Less	3.5	3	3	Strongly Agree	Strongly Agree	Strongly Agree	Strongly Agree	Agree	Agree	Neutral	Strongly Agree	Strongly Agree
PDF	NSERC	Similar	4.33333	3.16667	2.33333	More	4.16667	3.66667	1.83333	Agree	Strongly Agree	Strongly Agree	Agree	Neutral	Neutral	Disagree	Strongly Agree	Strongly Agree
PI_Senior	NSERC	More	3	3	2.33333	More	2.66667	2.16667	2.33333	Disagree	Agree	Agree	Agree	Agree	Agree	Agree	Strongly Disagree	Neutral
PhD	CIHR	Similar	3.66667	3.16667	2.5	Similar	3.5	3.5	3	Disagree	Agree	Strongly Agree	Agree	Neutral	Neutral	Disagree	Agree	Agree
PhD	SSHRC	Less	3.33333	3.33333	2	Less	3.33333	3.33333	2.83333	Agree	Strongly Agree	Strongly Agree	Agree	Disagree	Disagree	Agree	Strongly Agree	Strongly Agree
MSc	NSERC	Similar	2.83333	4.16667	2.83333	Less	3.16667	3.83333	2.66667	Neutral	Strongly Agree	Strongly Agree	Agree	Neutral	Neutral	Neutral	Agree	Neutral
PDF	NSERC	Similar	3.33333	3.33333	1.5	Less	3.33333	3.5	2.5	Agree	Strongly Agree	Strongly Agree	Agree	Agree	Neutral	Neutral	Agree	Strongly Agree
PI_Senior	NSERC	More	3.33333	3	2	Similar	3.33333	3.5	2	Agree	Strongly Agree	Strongly Agree	Agree	Neutral	Disagree	Neutral	Strongly Agree	Not Applicable
PhD	NSERC	More	1.83333	4	1.83333	More	1.83333	3.66667	1.83333	Agree	Strongly Agree	Strongly Agree	Strongly Agree	Strongly Agree	Strongly Agree	Strongly Agree	Agree	Agree
PI_Senior	NSERC	Similar	3	3.66667	2.33333	Similar	3.33333	3.66667	2.83333	Neutral	Strongly Agree	Strongly Agree	Agree	Agree	Agree	Agree	Neutral	Not Applicable
PhD	NSERC	More	2.66667	4	4	Similar	4	4.83333	4	Neutral	Strongly Agree	Strongly Agree	Agree	Disagree	Disagree	Strongly Disagree	Agree	Not Applicable
PI_Mid	NSERC	Similar	3	3.5	1.5	Less	3.83333	3.33333	1.83333	Disagree	Strongly Agree	Strongly Agree	Neutral	Agree	Neutral	Neutral	Strongly Agree	Not Applicable
PhD	SSHRC	Similar	3.5	3.83333	2	Less	3.5	3.33333	1.83333	Strongly Agree	Strongly Agree	Strongly Agree	Neutral	Neutral	Neutral	Neutral	Agree	Strongly Agree
MSc	NSERC	Similar	3.83333	2.83333	1.5	More	4.33333	3	1.5	Disagree	Agree	Strongly Agree	Strongly Agree	Strongly Agree	Agree	Not Applicable	Strongly Agree	Strongly Agree
PhD	SSHRC	Less	3.16667	2.66667	2	Less	2.66667	2.66667	1.83333	Neutral	Strongly Agree	Neutral	Strongly Agree	Strongly Agree	Neutral	Not Applicable	Neutral	Agree
PhD	SSHRC	Similar	4.5	3.83333	3.5	Less	4.83333	4.16667	3.5	Strongly Agree	Strongly Agree	Strongly Agree	Neutral	Neutral	Neutral	Not Applicable	Strongly Agree	Strongly Agree
MSc	CIHR	Less	3	3	2.66667	Less	3	3	3.16667	Neutral	Disagree	Neutral	Neutral	Disagree	Disagree	Disagree	Neutral	Neutral
PDF	SSHRC	Similar	3	3.5	2.66667	Less	3.16667	3.66667	2.66667	Disagree	Disagree	Strongly Disagree	Disagree	Strongly Disagree	Neutral	Disagree	Disagree	Disagree
PI_Early	NSERC	Similar	3.33333	3.33333	3	Similar	3.16667	2.66667	2.83333	Neutral	Neutral	Neutral	Neutral	Agree	Neutral	Agree	Neutral	Agree
PhD	SSHRC	Similar	3.33333	4	3	Less	5	5	3.33333	Strongly Agree	Strongly Agree	Strongly Agree	Neutral	Strongly Disagree	Strongly Disagree	Neutral	Strongly Agree	Strongly Agree
PI_Senior	CIHR	More	3.16667	2.33333	1	More	3.16667	2.33333	1	Agree	Strongly Agree	Strongly Agree	Strongly Agree	Neutral	Neutral	Strongly Agree	Strongly Disagree	Not Applicable
PhD	NSERC	Similar	3.5	2.66667	1.16667	Less	3	4	1.16667	Agree	Strongly Agree	Strongly Agree	Strongly Agree	Agree	Neutral	Agree	Strongly Agree	Not Applicable
PhD	SSHRC	Similar	2.66667	2.83333	3.16667	Similar	3.16667	3.33333	2.83333	Agree	Neutral	Agree	Agree	Neutral	Agree	Agree	Neutral	Agree
PhD	CIHR	More	3.83333	4.33333	2	Similar	3.66667	4.5	2.83333	Agree	Strongly Agree	Strongly Agree	Agree	Strongly Agree	Strongly Agree	Strongly Disagree	Strongly Agree	Strongly Agree
MSc	CIHR	Less	3	3	3	Less	3	3	3	Neutral	Neutral	Neutral	Neutral	Neutral	Neutral	Neutral	Neutral	Neutral
PhD	CIHR	Less	3	3	3	Less	3	3	3	Neutral	Neutral	Neutral	Neutral	Neutral	Neutral	Neutral	Neutral	Neutral
PhD	CIHR	Less	3	3	3	Less	3	3	3	Neutral	Neutral	Neutral	Neutral	Neutral	Neutral	Neutral	Neutral	Neutral
PhD	CIHR	Less	3	3	3	Less	3	3	3	Neutral	Neutral	Neutral	Neutral	Neutral	Neutral	Neutral	Neutral	Neutral
PhD	CIHR	Less	3	3	3	Less	3	3	3	Neutral	Neutral	Neutral	Neutral	Neutral	Neutral	Neutral	Neutral	Neutral
PhD	CIHR	Less	3	3	3	Similar	3	3	3	Neutral	Neutral	Neutral	Neutral	Neutral	Neutral	Neutral	Neutral	Neutral
PhD	CIHR	Less	3	3	3	Less	3	3	3	Neutral	Neutral	Neutral	Neutral	Neutral	Neutral	Neutral	Neutral	Neutral
MSc	CIHR	Less	3	3	3	Similar	3	3	3	Neutral	Neutral	Neutral	Neutral	Neutral	Neutral	Neutral	Neutral	Neutral
PhD	CIHR	Less	3	3	3	Less	3	3	3	Neutral	Neutral	Neutral	Neutral	Neutral	Neutral	Neutral	Neutral	Neutral
PhD	CIHR	Less	3	3	3	Less	3	3	3	Neutral	Neutral	Neutral	Neutral	Neutral	Neutral	Neutral	Neutral	Neutral
PhD	CIHR	Less	3	3	3	Less	3	3	3	Neutral	Neutral	Neutral	Neutral	Neutral	Neutral	Neutral	Neutral	Neutral
PI_Early	CIHR	Less	3	3.16667	2.83333	Less	3	3.5	2.5	Neutral	Neutral	Neutral	Neutral	Agree	Neutral	Neutral	Neutral	Neutral
PI_Early	CIHR	Less	3	2.83333	2.66667	Less	3	3	2.66667	Neutral	Neutral	Neutral	Neutral	Agree	Neutral	Neutral	Neutral	Neutral
PI_Early	CIHR	Less	3	3.16667	2.83333	Less	3	3.5	2.5	Neutral	Neutral	Neutral	Neutral	Agree	Neutral	Neutral	Neutral	Neutral
PI_Early	CIHR	Less	3	3	3	Less	2.83333	2.83333	3.16667	Neutral	Neutral	Neutral	Neutral	Neutral	Neutral	Neutral	Neutral	Neutral
PhD	CIHR	Less	3	3	3	Less	3	3	3	Neutral	Neutral	Neutral	Neutral	Neutral	Neutral	Neutral	Neutral	Neutral
MSc	CIHR	Less	3	3	3	Less	3	3	3	Neutral	Neutral	Neutral	Neutral	Neutral	Neutral	Neutral	Neutral	Neutral
PI_Early	CIHR	Less	3	3.16667	2.83333	Less	3	3.5	2.5	Neutral	Agree	Agree	Neutral	Neutral	Neutral	Neutral	Neutral	Neutral
PDF	CIHR	Less	3	3.16667	2.83333	Less	3	3.5	2.5	Neutral	Neutral	Neutral	Neutral	Agree	Neutral	Neutral	Neutral	Neutral
PI_Early	CIHR	Less	3	2.83333	2.83333	Less	3	3	2.83333	Neutral	Neutral	Neutral	Neutral	Agree	Neutral	Neutral	Neutral	Neutral
PI_Early	CIHR	Less	3.16667	3.16667	2.83333	Less	3	3	2.5	Neutral	Neutral	Neutral	Neutral	Agree	Neutral	Neutral	Neutral	Neutral
PI_Early	CIHR	Less	3	2.83333	2.83333	Less	3	3	2.66667	Neutral	Neutral	Neutral	Neutral	Neutral	Agree	Neutral	Neutral	Neutral
PI_Early	CIHR	Less	3	2.83333	2.83333	Less	3	3	2.66667	Neutral	Neutral	Neutral	Neutral	Agree	Neutral	Neutral	Neutral	Neutral
PI_Early	CIHR	Less	3	3.16667	2.83333	Less	3	3.5	2.5	Neutral	Neutral	Neutral	Neutral	Agree	Neutral	Neutral	Neutral	Neutral
MSc	CIHR	Less	3	3	3	Less	3	3	3	Neutral	Neutral	Neutral	Neutral	Neutral	Neutral	Neutral	Neutral	Neutral
PI_Early	CIHR	Less	3	3.16667	3	Less	3	3	3	Neutral	Neutral	Neutral	Neutral	Agree	Neutral	Neutral	Neutral	Neutral
PI_Early	CIHR	Less	3	2.83333	2.66667	Less	3	3	2.66667	Neutral	Neutral	Neutral	Neutral	Agree	Neutral	Neutral	Neutral	Neutral
PI_Early	CIHR	Less	3	3	2.66667	Less	3	3	2.66667	Neutral	Neutral	Neutral	Neutral	Agree	Neutral	Neutral	Neutral	Neutral
PI_Early	CIHR	Less	3	2.83333	2.66667	Less	3	3	2.83333	Neutral	Neutral	Neutral	Neutral	Agree	Neutral	Neutral	Neutral	Neutral
PDF	CIHR	More	3	3.66667	1.5	Less	4.83333	3	1.5	Disagree	Agree	Agree	Agree	Agree	Agree	Neutral	Agree	Agree
PhD	CIHR	Less	2.66667	4.5	2.16667	Similar	2.5	3.83333	2.5	Neutral	Agree	Agree	Strongly Agree	Disagree	Disagree	Strongly Disagree	Neutral	Neutral
PhD	CIHR	Similar	3.66667	3.5	3.16667	Less	4.33333	4	3.66667	Agree	Strongly Agree	Strongly Agree	Disagree	Disagree	Neutral	Neutral	Agree	Agree
PhD	SSHRC	Similar	3.66667	2.83333	2	Less	3.5	3	2.16667	Agree	Strongly Agree	Strongly Agree	Strongly Agree	Disagree	Disagree	Disagree	Agree	Agree
PhD	SSHRC	Less	4.5	3.66667	3.16667	Less	5	2.66667	3.33333	Neutral	Strongly Agree	Strongly Agree	Disagree	Disagree	Strongly Disagree	Agree	Strongly Agree	Strongly Agree
MSc	SSHRC	More	2.5	3	2	Similar	2.83333	3.33333	2.66667	Strongly Agree	Strongly Agree	Strongly Agree	Neutral	Agree	Agree	Strongly Disagree	Disagree	Disagree
PhD	CIHR	Similar	3	3	1.33333	Similar	3.33333	2.83333	1.83333	Disagree	Strongly Agree	Agree	Strongly Agree	Strongly Agree	Strongly Agree	Strongly Agree	Neutral	Agree
PhD	SSHRC	Similar	4.16667	4.16667	3.33333	Similar	4.66667	4.33333	3.5	Strongly Agree	Strongly Agree	Strongly Agree	Neutral	Neutral	Neutral	Disagree	Agree	Strongly Agree
PI_Early	SSHRC	Similar	3.5	3.16667	2.66667	Less	3	3	3	Agree	Agree	Neutral	Agree	Neutral	Neutral	Agree	Neutral	Agree
PI_Early	SSHRC	Similar	3.16667	3.16667	2.83333	Less	3.33333	3.33333	2.66667	Agree	Neutral	Agree	Agree	Neutral	Neutral	Agree	Neutral	Agree
PhD	CIHR	More	3.33333	3.16667	2	More	3	3.33333	2.16667	Neutral	Agree	Strongly Agree	Agree	Agree	Agree	Agree	Disagree	Not Applicable
PI_Early	SSHRC	Similar	3.33333	3.16667	2.83333	Less	3.16667	3.5	2.66667	Neutral	Neutral	Agree	Agree	Neutral	Neutral	Agree	Neutral	Agree
PI_Early	SSHRC	Similar	3.5	3.33333	2.66667	Less	2.83333	3.5	2.5	Neutral	Agree	Neutral	Agree	Agree	Agree	Agree	Neutral	Neutral
MSc	SSHRC	Less	2.5	2.5	3	Less	2.83333	2.66667	3.16667	Neutral	Agree	Neutral	Neutral	Agree	Disagree	Neutral	Neutral	Disagree
MSc	SSHRC	Less	3.16667	3.33333	3.33333	Less	3.16667	2.66667	3.16667	Neutral	Disagree	Neutral	Neutral	Agree	Agree	Neutral	Neutral	Disagree
MSc	SSHRC	Similar	3	2.5	1.83333	Similar	2.5	2.66667	2	Agree	Agree	Strongly Agree	Agree	Agree	Strongly Agree	Neutral	Agree	Neutral
PI_Mid	SSHRC	Less	3	2.16667	3.16667	Less	1	2.66667	3.33333	Agree	Agree	Agree	Neutral	Neutral	Agree	Agree	Agree	Agree
PhD	CIHR	More	2.5	3.5	1.83333	More	3	3.5	2.33333	Neutral	Agree	Agree	Agree	Agree	Agree	Agree	Agree	Agree
PhD	SSHRC	Less	4.16667	4	3	Less	4.5	4	3.5	Neutral	Strongly Agree	Strongly Agree	Agree	Neutral	Neutral	Disagree	Strongly Agree	Strongly Agree
PhD	NSERC	Similar	3.66667	2.83333	2.66667	Similar	3.66667	3.66667	2.5	Agree	Agree	Agree	Agree	Agree	Neutral	Neutral	Agree	Agree
PhD	SSHRC	Less	4.33333	3.66667	3.66667	Less	4.33333	4	3.83333	Strongly Agree	Strongly Agree	Strongly Agree	Disagree	Strongly Disagree	Strongly Disagree	Not Applicable	Agree	Agree
PhD	SSHRC	Similar	5	5	4.33333	More	5	5	4.33333	Strongly Agree	Strongly Agree	Strongly Agree	Strongly Disagree	Strongly Disagree	Strongly Disagree	Strongly Disagree	Strongly Agree	Strongly Agree
PhD	CIHR	Less	3.66667	2.83333	2.66667	Less	3.83333	3.33333	3.5	Disagree	Agree	Agree	Neutral	Agree	Agree	Neutral	Agree	Agree
MSc	NSERC	Less	3.33333	3.5	2.66667	Less	3.33333	3	2.83333	Neutral	Neutral	Neutral	Neutral	Neutral	Disagree	Neutral	Neutral	Agree
MSc	CIHR	Similar	4.83333	4	2.83333	Less	5	4.33333	2.66667	Agree	Strongly Agree	Strongly Agree	Disagree	Neutral	Neutral	Neutral	Strongly Agree	Strongly Agree
PhD	SSHRC	Similar	3.16667	4.83333	2.16667	Less	4.5	4.33333	2.66667	Agree	Strongly Agree	Strongly Agree	Disagree	Disagree	Disagree	Not Applicable	Agree	Agree
PhD	SSHRC	Similar	3.33333	3.5	1.33333	Less	4.16667	3.66667	1.66667	Neutral	Strongly Agree	Strongly Agree	Strongly Agree	Strongly Agree	Agree	Not Applicable	Strongly Agree	Strongly Agree
PhD	SSHRC	Less	4	3.83333	1.83333	Less	4.5	3.83333	2	Neutral	Strongly Agree	Strongly Agree	Agree	Agree	Neutral	Agree	Strongly Agree	Strongly Agree
PhD	NSERC	Similar	2.83333	4.33333	3.16667	Less	2.83333	4.33333	3.16667	Neutral	Strongly Agree	Strongly Agree	Neutral	Neutral	Neutral	Not Applicable	Strongly Agree	Not Applicable
MSc	NSERC	Similar	3	3.16667	2.5	Similar	3	3	2.83333	Neutral	Agree	Agree	Agree	Agree	Agree	Neutral	Neutral	Neutral
MSc	SSHRC	Similar	3.16667	2.66667	3.33333	Less	3	2.66667	2.83333	Neutral	Neutral	Agree	Neutral	Disagree	Disagree	Disagree	Agree	Agree
PhD	SSHRC	Similar	3.66667	4.16667	3	Less	5	4.33333	3.33333	Neutral	Strongly Agree	Strongly Agree	Agree	Agree	Neutral	Not Applicable	Strongly Agree	Strongly Agree
PhD	SSHRC	Less	3.83333	4	3.33333	More	4.66667	4.33333	3.5	Strongly Agree	Strongly Agree	Strongly Agree	Disagree	Disagree	Disagree	Strongly Disagree	Agree	Not Applicable
PhD	NSERC	More	4.5	5	4.33333	Similar	3.83333	4.33333	3.33333	Strongly Agree	Strongly Agree	Strongly Agree	Neutral	Strongly Disagree	Strongly Disagree	Strongly Disagree	Agree	Agree
PDF	NSERC	Similar	2.33333	3.16667	2.16667	Less	3	3.5	2	Disagree	Strongly Agree	Strongly Agree	Agree	Strongly Disagree	Strongly Disagree	Strongly Disagree	Strongly Agree	Strongly Agree
PhD	NSERC	Less	4	3.16667	2.33333	Similar	3.5	3	3	Disagree	Neutral	Agree	Agree	Agree	Neutral	Neutral	Agree	Agree
PI_Mid	SSHRC	More	2.16667	2.66667	1.66667	Less	4.33333	4	1.83333	Neutral	Strongly Agree	Strongly Agree	Neutral	Disagree	Disagree	Agree	Agree	Not Applicable
PDF	NSERC	Similar	4.5	4.16667	2.33333	Less	4.33333	4.33333	2.66667	Agree	Strongly Agree	Strongly Agree	Agree	Neutral	Neutral	Neutral	Strongly Agree	Strongly Agree
PDF	NSERC	More	2.66667	3.83333	2.16667	Similar	3.16667	4.16667	2	Agree	Strongly Agree	Strongly Agree	Agree	Neutral	Disagree	Strongly Disagree	Agree	Agree
PI_Early	NSERC	Similar	4.66667	4	2.83333	Less	5	4	2.5	Neutral	Strongly Agree	Strongly Agree	Neutral	Disagree	Strongly Disagree	Agree	Strongly Agree	Strongly Agree
PI_Senior	NSERC	More	2	3.66667	1.66667	Similar	2	3	1.66667	Disagree	Agree	Agree	Agree	Agree	Agree	Agree	Disagree	Not Applicable
PhD	NSERC	Similar	2.66667	3.83333	2.33333	Less	5	4.83333	3.83333	Strongly Agree	Strongly Agree	Strongly Agree	Agree	Strongly Disagree	Strongly Disagree	Not Applicable	Strongly Agree	Strongly Agree
PhD	SSHRC	Less	5	4.66667	3.83333	Less	4.33333	4.33333	4	Strongly Agree	Strongly Agree	Strongly Agree	Neutral	Agree	Strongly Disagree	Strongly Disagree	Strongly Agree	Strongly Agree
PI_Early	CIHR	Similar	3.5	3.83333	2.33333	Less	3.16667	3.66667	2.66667	Strongly Disagree	Strongly Disagree	Disagree	Strongly Disagree	Disagree	Strongly Disagree	Strongly Disagree	Strongly Disagree	Disagree
PhD	SSHRC	Less	2.16667	2.16667	2.83333	Less	2.83333	2.66667	3.16667	Neutral	Neutral	Agree	Agree	Agree	Agree	Agree	Agree	Neutral
MSc	NSERC	Similar	3.83333	3.33333	2.16667	Similar	4.16667	3.83333	2.83333	Neutral	Strongly Agree	Strongly Agree	Agree	Agree	Agree	Agree	Strongly Agree	Strongly Agree
PDF	CIHR	Less	3.33333	4.33333	2.66667	Less	3.33333	4.33333	2.33333	Strongly Disagree	Strongly Disagree	Strongly Disagree	Strongly Disagree	Disagree	Disagree	Disagree	Disagree	Disagree
PhD	NSERC	Less	4.16667	3.83333	2.5	Similar	3.66667	3.83333	2.5	Disagree	Strongly Agree	Strongly Agree	Strongly Agree	Strongly Agree	Neutral	Not Applicable	Agree	Not Applicable
MSc	CIHR	Less	2.5	2.66667	2.5	Similar	2.66667	2.5	4	Neutral	Agree	Neutral	Agree	Agree	Neutral	Agree	Agree	Agree
MSc	CIHR	Similar	4.5	2	3.83333	Less	3.66667	2.5	3.83333	Strongly Agree	Strongly Agree	Strongly Agree	Agree	Agree	Neutral	Disagree	Agree	Agree
PhD	CIHR	Similar	3.16667	3.33333	2.83333	Similar	3.16667	3.33333	2.66667	Neutral	Disagree	Disagree	Disagree	Disagree	Disagree	Disagree	Disagree	Disagree
PhD	NSERC	Similar	3	3.33333	2.66667	Similar	3.16667	3.5	3	Disagree	Disagree	Strongly Disagree	Strongly Disagree	Strongly Disagree	Strongly Disagree	Strongly Disagree	Disagree	Strongly Disagree
PDF	NSERC	Similar	2.66667	3.5	2.83333	Similar	3.33333	4	2.66667	Disagree	Disagree	Strongly Disagree	Strongly Disagree	Strongly Disagree	Disagree	Disagree	Strongly Disagree	Strongly Disagree
PhD	CIHR	Less	2.66667	2.33333	3.16667	Less	2.83333	2.33333	3.16667	Agree	Neutral	Neutral	Neutral	Disagree	Disagree	Neutral	Neutral	Neutral
PI_Early	NSERC	Similar	3.33333	3.5	2.66667	Similar	3.16667	3.16667	2.33333	Neutral	Neutral	Disagree	Neutral	Disagree	Disagree	Disagree	Disagree	Strongly Disagree
PDF	SSHRC	Similar	3.16667	3.33333	2.83333	Similar	3.33333	3.5	2.83333	Disagree	Strongly Disagree	Strongly Disagree	Disagree	Disagree	Disagree	Strongly Disagree	Strongly Disagree	Strongly Disagree
PDF	NSERC	Less	1.66667	3.5	2.83333	Similar	3.33333	3.66667	3.66667	Neutral	Disagree	Disagree	Neutral	Disagree	Strongly Disagree	Not Applicable	Agree	Strongly Disagree
PhD	NSERC	Similar	2.83333	2.83333	2.83333	Less	2.83333	3.16667	3.16667	Neutral	Agree	Disagree	Disagree	Neutral	Disagree	Neutral	Neutral	Disagree
PhD	NSERC	Similar	2.83333	3.66667	2.83333	Similar	3.5	3.66667	3	Disagree	Neutral	Neutral	Disagree	Disagree	Disagree	Neutral	Disagree	Neutral
PI_Early	SSHRC	Less	2.83333	3	3	More	3.5	2.83333	2.83333	Neutral	Disagree	Neutral	Disagree	Neutral	Strongly Disagree	Neutral	Agree	Neutral
PDF	NSERC	Similar	2.83333	3.5	2.66667	Similar	3.16667	3.66667	3	Disagree	Strongly Disagree	Strongly Disagree	Strongly Disagree	Disagree	Disagree	Disagree	Strongly Disagree	Strongly Disagree
PDF	NSERC	Similar	3.33333	3.5	2.33333	Similar	3.16667	3.16667	3	Neutral	Disagree	Disagree	Disagree	Disagree	Neutral	Neutral	Disagree	Disagree
PhD	SSHRC	Similar	3.16667	3.33333	3	Less	3.16667	3.5	3.33333	Agree	Disagree	Strongly Disagree	Neutral	Neutral	Agree	Strongly Disagree	Strongly Disagree	Agree
PDF	SSHRC	Similar	2.83333	3.33333	2.33333	Similar	3.5	3.5	2.5	Disagree	Disagree	Disagree	Disagree	Disagree	Disagree	Neutral	Disagree	Disagree
PDF	CIHR	Similar	3.33333	3.5	2.83333	Similar	2.83333	3.16667	3	Disagree	Disagree	Disagree	Disagree	Neutral	Neutral	Neutral	Disagree	Disagree
MSc	CIHR	Less	3	3.33333	3.16667	Less	3.16667	3.66667	3.16667	Neutral	Disagree	Neutral	Neutral	Disagree	Disagree	Neutral	Neutral	Strongly Disagree
PI_Senior	SSHRC	Less	2.5	2.5	2.83333	Similar	2.83333	3	2.66667	Neutral	Disagree	Disagree	Neutral	Disagree	Disagree	Strongly Disagree	Neutral	Strongly Disagree
PDF	SSHRC	Less	3	2.66667	2.83333	Less	3.16667	3.33333	3.33333	Neutral	Neutral	Neutral	Neutral	Neutral	Neutral	Neutral	Neutral	Agree
PI_Mid	SSHRC	Similar	2.5	2.5	3.16667	Similar	2.83333	2.83333	2.5	Neutral	Strongly Disagree	Agree	Agree	Disagree	Agree	Disagree	Not Applicable	Neutral
PhD	NSERC	Less	3.33333	2.5	3.16667	Less	2.83333	3.16667	3.16667	Neutral	Disagree	Neutral	Disagree	Disagree	Disagree	Strongly Disagree	Disagree	Disagree
PI_Early	SSHRC	Similar	2.83333	3.33333	3.16667	Similar	2.16667	3.33333	3	Disagree	Neutral	Disagree	Disagree	Disagree	Neutral	Neutral	Strongly Agree	Neutral
PI_Early	SSHRC	Less	4.83333	5	3.66667	Less	3.66667	4.33333	3.5	Strongly Agree	Strongly Agree	Strongly Agree	Neutral	Neutral	Neutral	Neutral	Strongly Agree	Strongly Agree
PhD	NSERC	Similar	3.16667	3.5	2.66667	Similar	3.66667	3.66667	2.66667	Disagree	Disagree	Strongly Disagree	Strongly Disagree	Strongly Disagree	Disagree	Disagree	Strongly Disagree	Strongly Disagree
PI_Early	NSERC	Similar	2.5	3.33333	2.5	Similar	3	3.5	2.83333	Strongly Disagree	Strongly Disagree	Strongly Disagree	Strongly Disagree	Strongly Disagree	Strongly Disagree	Disagree	Strongly Disagree	Strongly Disagree
MSc	SSHRC	Similar	3.66667	3.16667	2.33333	More	3.33333	3.16667	2.5	Agree	Agree	Strongly Agree	Agree	Agree	Neutral	Neutral	Neutral	Not Applicable
PDF	NSERC	Similar	2.5	3.16667	2.66667	Similar	3.5	3.33333	2.66667	Disagree	Strongly Disagree	Strongly Disagree	Disagree	Disagree	Disagree	Disagree	Disagree	Disagree
PhD	SSHRC	Similar	3	2.83333	2.83333	Similar	3	3	2.83333	Disagree	Neutral	Agree	Agree	Agree	Agree	Agree	Neutral	Neutral
PDF	SSHRC	Similar	3.16667	3.33333	2.66667	Similar	3.16667	3.33333	2.5	Disagree	Disagree	Strongly Disagree	Strongly Disagree	Disagree	Disagree	Strongly Disagree	Strongly Disagree	Strongly Disagree
PDF	CIHR	Similar	2.83333	3.66667	3	Similar	3.16667	3.83333	2.83333	Disagree	Disagree	Disagree	Disagree	Disagree	Disagree	Disagree	Strongly Disagree	Strongly Disagree
PDF	NSERC	Similar	2.83333	3.5	2.33333	Similar	3.16667	3.33333	3	Disagree	Strongly Disagree	Strongly Disagree	Strongly Disagree	Strongly Disagree	Disagree	Disagree	Disagree	Strongly Disagree
MSc	SSHRC	Similar	2.66667	2.33333	2.66667	Similar	3	2.66667	2.5	Agree	Neutral	Disagree	Agree	Agree	Agree	Agree	Agree	Agree
PhD	NSERC	Similar	3	3.5	2.83333	Similar	3.16667	3.5	2.83333	Disagree	Strongly Disagree	Strongly Disagree	Strongly Disagree	Strongly Disagree	Disagree	Disagree	Strongly Disagree	Strongly Disagree
MSc	SSHRC	Less	3	3	3	Less	3	3	3	Neutral	Neutral	Neutral	Neutral	Neutral	Neutral	Neutral	Neutral	Neutral
PDF	NSERC	Similar	2.83333	3.5	2.5	Similar	3.16667	3.5	2.83333	Disagree	Disagree	Disagree	Strongly Disagree	Disagree	Disagree	Strongly Disagree	Strongly Disagree	Strongly Disagree
PhD	NSERC	Similar	3.16667	3.5	2.66667	Similar	3.16667	3.5	2.66667	Disagree	Disagree	Strongly Disagree	Strongly Disagree	Disagree	Strongly Disagree	Strongly Disagree	Strongly Disagree	Strongly Disagree
MSc	SSHRC	Less	3	3	3	Less	3	3	3	Agree	Agree	Agree	Agree	Agree	Agree	Agree	Agree	Agree
PI_Early	NSERC	Similar	2.66667	3.5	2.5	Similar	3.5	3.66667	2.83333	Disagree	Strongly Disagree	Strongly Disagree	Strongly Disagree	Strongly Disagree	Strongly Disagree	Strongly Disagree	Disagree	Disagree
MSc	SSHRC	More	2.33333	2	2.83333	Similar	2.66667	2.66667	2.66667	Agree	Neutral	Agree	Agree	Agree	Agree	Agree	Agree	Agree
MSc	SSHRC	Similar	2.33333	3	2.5	Similar	2.83333	2.83333	2.16667	Agree	Agree	Agree	Agree	Agree	Agree	Agree	Agree	Agree
MSc	SSHRC	Less	3	3	3	Less	3	3	3	Agree	Agree	Agree	Agree	Agree	Agree	Agree	Agree	Agree
MSc	SSHRC	Similar	2.33333	2.5	2.33333	Similar	2.83333	2.66667	2.16667	Strongly Agree	Strongly Agree	Strongly Agree	Strongly Agree	Strongly Agree	Strongly Agree	Strongly Agree	Strongly Agree	Strongly Agree
MSc	SSHRC	Less	3	3	3	Less	3	3	3	Agree	Agree	Agree	Agree	Agree	Agree	Agree	Agree	Agree
PhD	SSHRC	More	2.66667	2	1.83333	More	1.83333	2.33333	2.16667	Strongly Agree	Strongly Agree	Strongly Agree	Strongly Agree	Strongly Agree	Strongly Agree	Strongly Agree	Strongly Agree	Strongly Agree
MSc	SSHRC	Less	3	3	3	Less	3	2.5	2.66667	Agree	Agree	Agree	Agree	Agree	Agree	Agree	Agree	Agree
PDF	CIHR	Similar	1.83333	2.16667	1.83333	Similar	3	2.33333	2	Agree	Agree	Strongly Agree	Agree	Agree	Neutral	Neutral	Agree	Agree
PhD	SSHRC	More	3	2.83333	2	More	3.33333	2.5	2.16667	Strongly Agree	Strongly Agree	Strongly Agree	Strongly Agree	Strongly Agree	Strongly Agree	Strongly Agree	Strongly Agree	Strongly Agree
MSc	SSHRC	Less	3	3	3	Less	3	3	3	Agree	Agree	Agree	Agree	Agree	Agree	Agree	Agree	Agree
PhD	SSHRC	Less	3.33333	3.16667	2.5	Similar	2.33333	3.33333	2.5	Disagree	Disagree	Disagree	Agree	Agree	Agree	Strongly Agree	Agree	Agree
PhD	SSHRC	Similar	3	3.16667	2	Similar	2.66667	2.66667	2.66667	Strongly Agree	Strongly Agree	Strongly Agree	Strongly Agree	Strongly Agree	Strongly Agree	Strongly Agree	Strongly Agree	Strongly Agree
PDF	SSHRC	Similar	2.83333	2.83333	2.83333	Similar	2.83333	2.5	2.33333	Strongly Agree	Strongly Agree	Strongly Agree	Strongly Agree	Strongly Agree	Strongly Agree	Strongly Agree	Strongly Agree	Strongly Agree
PDF	SSHRC	Similar	2.83333	2.33333	2.16667	Similar	3.33333	3.5	2.66667	Agree	Neutral	Neutral	Agree	Agree	Agree	Agree	Agree	Strongly Disagree
PDF	SSHRC	Similar	2.83333	2.66667	2.83333	Similar	2.5	2.66667	2.83333	Strongly Agree	Strongly Agree	Strongly Agree	Strongly Agree	Strongly Agree	Strongly Agree	Strongly Agree	Strongly Agree	Strongly Agree
PDF	SSHRC	Similar	2.83333	2.83333	2.5	Similar	2.83333	3.83333	2.5	Strongly Agree	Strongly Agree	Strongly Agree	Strongly Agree	Strongly Agree	Strongly Agree	Strongly Agree	Strongly Agree	Strongly Agree
MSc	SSHRC	Less	3	3	3	Less	3	2.83333	2.83333	Agree	Agree	Agree	Agree	Agree	Agree	Agree	Agree	Agree
MSc	SSHRC	Less	2.83333	2.33333	3	Less	2.83333	2.5	3.16667	Agree	Agree	Agree	Agree	Agree	Agree	Agree	Agree	Agree
PDF	SSHRC	Similar	3.5	3.33333	2.83333	Similar	2.66667	2.83333	2.83333	Strongly Agree	Strongly Agree	Strongly Agree	Agree	Agree	Agree	Strongly Agree	Agree	Strongly Agree
MSc	SSHRC	Less	3.16667	2.83333	3.16667	Less	3	3	3.16667	Agree	Agree	Agree	Agree	Agree	Agree	Agree	Agree	Agree
PI_Early	SSHRC	Similar	3.33333	3.66667	2.5	Similar	3.16667	2.33333	2.33333	Agree	Agree	Agree	Neutral	Neutral	Agree	Agree	Agree	Neutral
MSc	SSHRC	Less	3.33333	2.5	2.83333	Less	3	3	3.16667	Agree	Agree	Agree	Agree	Agree	Agree	Agree	Agree	Agree
PI_Early	SSHRC	More	2.33333	2.83333	2.5	More	3.66667	3	2.16667	Strongly Agree	Strongly Agree	Agree	Agree	Agree	Strongly Agree	Strongly Agree	Agree	Strongly Agree
MSc	SSHRC	Less	2.66667	3.5	2.66667	Less	2.66667	2.83333	3.16667	Agree	Agree	Agree	Agree	Agree	Agree	Agree	Agree	Agree
PI_Early	SSHRC	Similar	3.16667	2.33333	2.16667	Similar	3.16667	2.33333	2.83333	Agree	Agree	Agree	Neutral	Agree	Agree	Neutral	Agree	Neutral
PDF	SSHRC	Similar	2.66667	3.33333	2.5	Similar	2.83333	2.66667	2.33333	Agree	Neutral	Agree	Agree	Agree	Agree	Agree	Agree	Agree
MSc	SSHRC	Less	2.83333	2.83333	3.16667	Less	2.83333	2.83333	3.16667	Agree	Agree	Agree	Agree	Agree	Agree	Agree	Agree	Agree
PI_Early	SSHRC	Less	2.5	3.16667	3	Similar	3.33333	2.5	2.66667	Agree	Agree	Agree	Agree	Agree	Strongly Agree	Agree	Agree	Agree
PDF	SSHRC	Similar	2.66667	3.33333	2.66667	Similar	2.83333	2.33333	2.5	Agree	Agree	Agree	Agree	Agree	Agree	Agree	Agree	Agree
PI_Early	SSHRC	Similar	3.16667	3.16667	2.16667	Similar	3.16667	3.16667	3	Agree	Strongly Agree	Agree	Strongly Agree	Agree	Strongly Agree	Strongly Agree	Agree	Strongly Agree
PI_Early	SSHRC	Similar	2.83333	3	2.83333	Similar	2.5	3.16667	2.5	Strongly Agree	Agree	Strongly Agree	Agree	Strongly Agree	Strongly Agree	Agree	Agree	Strongly Agree
PI_Early	SSHRC	Similar	2.66667	3.33333	2.66667	Similar	2.33333	2.66667	2.66667	Agree	Agree	Agree	Agree	Agree	Agree	Agree	Strongly Agree	Agree
MSc	SSHRC	Less	2.66667	2.66667	3	Less	3.16667	2.83333	3.16667	Agree	Agree	Agree	Agree	Agree	Agree	Agree	Agree	Agree
PI_Early	SSHRC	Similar	3.33333	3	2.16667	Similar	2.66667	2.83333	3	Agree	Strongly Agree	Agree	Strongly Agree	Strongly Agree	Agree	Agree	Agree	Strongly Agree
PDF	SSHRC	Less	3.16667	2.66667	2.33333	Less	3.16667	3.83333	2.83333	Agree	Strongly Agree	Agree	Agree	Agree	Agree	Agree	Agree	Strongly Agree
PDF	SSHRC	Similar	2.83333	2.83333	2.66667	Similar	3.16667	3	2.33333	Strongly Agree	Agree	Strongly Agree	Agree	Strongly Agree	Agree	Agree	Strongly Agree	Strongly Agree
MSc	SSHRC	Less	2.83333	2.5	3.16667	Less	2.83333	2.66667	3.16667	Agree	Agree	Agree	Agree	Agree	Agree	Agree	Agree	Agree
PDF	SSHRC	Similar	2.83333	2.5	2.66667	More	2.5	2.5	3	Agree	Agree	Agree	Agree	Agree	Agree	Agree	Agree	Agree
PI_Early	SSHRC	More	2.83333	2.83333	2.16667	Similar	2.83333	2.83333	2.16667	Strongly Agree	Agree	Strongly Agree	Strongly Agree	Agree	Agree	Strongly Agree	Strongly Agree	Strongly Agree
PI_Early	SSHRC	Similar	2.83333	3	2.16667	Similar	3.16667	3	2.66667	Strongly Agree	Agree	Strongly Agree	Strongly Agree	Strongly Agree	Agree	Agree	Strongly Agree	Strongly Agree
PI_Early	SSHRC	Similar	2.66667	2.5	2.33333	More	2.5	2.83333	2.33333	Agree	Agree	Agree	Strongly Agree	Strongly Agree	Strongly Agree	Strongly Agree	Agree	Agree
MSc	SSHRC	Less	2.83333	2.66667	3.16667	Less	3	2.83333	3.16667	Agree	Agree	Agree	Agree	Agree	Agree	Agree	Agree	Agree
PI_Early	SSHRC	Similar	2.66667	3	2.83333	Similar	2.66667	3.33333	2.5	Agree	Strongly Agree	Agree	Strongly Agree	Strongly Agree	Agree	Agree	Strongly Agree	Agree
MSc	SSHRC	Less	3	3	3	Less	3	3.5	3	Agree	Agree	Agree	Agree	Agree	Agree	Agree	Agree	Agree
MSc	SSHRC	Less	3	3	3.16667	Less	3.33333	2.5	3	Agree	Agree	Agree	Agree	Agree	Agree	Agree	Agree	Agree
PI_Early	SSHRC	Similar	3	2.66667	2.66667	Similar	2.83333	2.66667	2.66667	Agree	Strongly Agree	Agree	Agree	Strongly Agree	Agree	Agree	Agree	Agree
PI_Early	SSHRC	More	3	2.66667	2.5	More	2.33333	2.5	2.16667	Agree	Agree	Strongly Agree	Agree	Strongly Agree	Agree	Agree	Agree	Strongly Agree
MSc	SSHRC	Less	2.83333	3	3.16667	Less	2.5	3	3.16667	Agree	Agree	Agree	Agree	Agree	Agree	Agree	Agree	Agree
PDF	SSHRC	More	2.83333	2.33333	1.66667	Similar	2.83333	2.16667	2.16667	Agree	Agree	Strongly Agree	Agree	Strongly Agree	Agree	Strongly Agree	Agree	Agree
PhD	CIHR	More	4	3.83333	3	Less	3.5	3.5	2.66667	Disagree	Strongly Agree	Agree	Agree	Strongly Disagree	Disagree	Strongly Disagree	Strongly Agree	Strongly Agree
PI_Early	SSHRC	Similar	2.33333	2.66667	2.33333	Similar	2.5	2	2	Agree	Disagree	Agree	Agree	Agree	Agree	Agree	Agree	Disagree
PhD	NSERC	Similar	3.16667	3	2.83333	Less	3	3	3.5	Neutral	Disagree	Neutral	Neutral	Agree	Agree	Agree	Agree	Agree
PDF	NSERC	Similar	3	3	3.5	Similar	2.33333	3.16667	3.33333	Neutral	Neutral	Disagree	Agree	Neutral	Disagree	Disagree	Neutral	Disagree
PDF	NSERC	Similar	2.16667	2.5	2.66667	Similar	2.33333	2.83333	2	Agree	Agree	Strongly Agree	Agree	Agree	Agree	Agree	Agree	Strongly Disagree
PI_Early	NSERC	Similar	3	2.5	3.16667	Similar	2.66667	2.5	2	Agree	Agree	Agree	Agree	Strongly Agree	Agree	Agree	Agree	Strongly Disagree
PhD	SSHRC	Similar	2.5	2.5	3	Similar	2.5	3.16667	2.83333	Agree	Neutral	Disagree	Neutral	Agree	Neutral	Neutral	Agree	Neutral
PDF	NSERC	Similar	2	2.16667	3.5	Less	2	3	3.16667	Neutral	Neutral	Disagree	Neutral	Disagree	Disagree	Disagree	Neutral	Disagree
PDF	SSHRC	Similar	2.5	2.66667	3.33333	Less	2.83333	2.66667	3	Agree	Neutral	Disagree	Neutral	Agree	Neutral	Neutral	Neutral	Neutral
PDF	SSHRC	Less	2.33333	2.16667	3.33333	Similar	3.33333	2.83333	2.83333	Neutral	Agree	Agree	Neutral	Disagree	Disagree	Disagree	Strongly Disagree	Disagree
PhD	SSHRC	Similar	2	2.5	3.83333	Less	2.66667	2.5	3.16667	Neutral	Disagree	Disagree	Neutral	Neutral	Agree	Disagree	Disagree	Neutral
PhD	SSHRC	Similar	2.66667	2.66667	3.16667	Similar	3	3.16667	3	Agree	Neutral	Disagree	Neutral	Agree	Neutral	Neutral	Neutral	Disagree
PDF	NSERC	Similar	3.16667	2.83333	3.66667	Similar	3	2.83333	3	Agree	Neutral	Disagree	Neutral	Disagree	Disagree	Disagree	Disagree	Neutral
PDF	NSERC	Similar	2.83333	2.83333	2.66667	Similar	3	2.66667	3.33333	Agree	Neutral	Disagree	Agree	Neutral	Neutral	Disagree	Neutral	Agree
PhD	NSERC	Less	2.66667	2.66667	3	Similar	3	2.5	3	Agree	Neutral	Neutral	Neutral	Agree	Neutral	Disagree	Neutral	Disagree
PI_Early	NSERC	Less	4.16667	3.5	2.16667	Less	4.16667	3.83333	2.16667	Agree	Strongly Agree	Strongly Agree	Agree	Disagree	Strongly Disagree	Neutral	Agree	Agree
PDF	SSHRC	Similar	2.66667	2.66667	3.5	Similar	2.83333	2.83333	3	Agree	Neutral	Disagree	Neutral	Neutral	Disagree	Disagree	Neutral	Disagree
PhD	SSHRC	Similar	3.16667	2.5	3.5	Similar	2.16667	2.16667	3.5	Neutral	Agree	Neutral	Agree	Agree	Neutral	Agree	Neutral	Agree
PDF	NSERC	Similar	2.66667	2.83333	3.66667	Similar	3	2.33333	3.5	Agree	Neutral	Disagree	Neutral	Agree	Neutral	Disagree	Neutral	Disagree
PI_Senior	SSHRC	Similar	2.5	2.66667	3.5	Similar	2.5	1.83333	3.33333	Agree	Neutral	Neutral	Agree	Agree	Neutral	Neutral	Neutral	Disagree
PhD	SSHRC	Similar	2.33333	3.16667	3.83333	Similar	2	2.33333	3.83333	Agree	Neutral	Disagree	Neutral	Agree	Neutral	Disagree	Neutral	Neutral
PI_Early	SSHRC	Similar	2.66667	2	3.66667	Similar	2.5	1.83333	3.33333	Neutral	Neutral	Neutral	Agree	Neutral	Neutral	Neutral	Neutral	Neutral
PhD	SSHRC	Similar	2.83333	2.66667	3.33333	Similar	3	3	3	Neutral	Agree	Neutral	Neutral	Disagree	Disagree	Neutral	Neutral	Disagree
PhD	SSHRC	Similar	3	3.16667	3.16667	Similar	2.5	3.16667	3.16667	Neutral	Agree	Disagree	Agree	Neutral	Neutral	Disagree	Neutral	Neutral
PI_Early	SSHRC	Similar	2.66667	2.66667	3.5	Similar	2.5	2.5	2.83333	Agree	Neutral	Neutral	Agree	Neutral	Neutral	Neutral	Neutral	Neutral
PDF	SSHRC	Similar	2.5	2.66667	2.5	Similar	3.33333	3.66667	2.5	Agree	Agree	Agree	Neutral	Agree	Agree	Agree	Agree	Neutral
PDF	SSHRC	Similar	3.16667	3.16667	2.5	Similar	3.16667	3.16667	2.5	Agree	Agree	Agree	Agree	Agree	Agree	Agree	Agree	Strongly Agree
PhD	NSERC	Less	4.33333	4.5	3	Less	4.66667	4.5	3.33333	Agree	Agree	Strongly Agree	Agree	Disagree	Neutral	Agree	Agree	Agree
PI_Senior	NSERC	Less	5	3.66667	2.83333	Less	5	3.83333	2.83333	Agree	Strongly Agree	Strongly Agree	Agree	Strongly Disagree	Strongly Disagree	Strongly Disagree	Neutral	Not Applicable
PDF	NSERC	Similar	4	4.16667	2.16667	Less	4.5	4.33333	2.16667	Neutral	Strongly Agree	Agree	Neutral	Neutral	Neutral	Neutral	Agree	Agree
PI_Senior	SSHRC	Less	3	2.83333	2.33333	Less	3.16667	2.83333	2.33333	Neutral	Strongly Agree	Strongly Agree	Agree	Agree	Disagree	Strongly Disagree	Agree	Not Applicable
PhD	NSERC	Similar	3.16667	3.66667	2.66667	Less	3.16667	3.66667	2.33333	Agree	Strongly Agree	Strongly Agree	Strongly Disagree	Strongly Disagree	Strongly Disagree	Strongly Disagree	Strongly Agree	Strongly Agree
MSc	NSERC	Less	3.83333	4.16667	2.66667	Less	3.5	4.16667	2.83333	Agree	Strongly Agree	Strongly Agree	Strongly Agree	Strongly Agree	Strongly Agree	Not Applicable	Not Applicable	Not Applicable
PI_Senior	NSERC	Similar	3.5	2	1.83333	Similar	4.16667	2.5	2.83333	Neutral	Strongly Agree	Strongly Agree	Strongly Agree	Strongly Agree	Strongly Agree	Agree	Agree	Not Applicable
PhD	SSHRC	Less	4	2.83333	2.16667	Less	4	3.33333	2.5	Neutral	Agree	Agree	Agree	Agree	Neutral	Neutral	Agree	Strongly Agree
PDF	NSERC	Similar	3.33333	3.83333	3.66667	Similar	5	4.33333	3.33333	Strongly Agree	Strongly Agree	Strongly Agree	Strongly Agree	Neutral	Strongly Disagree	Strongly Disagree	Strongly Agree	Strongly Agree
PhD	NSERC	Similar	3	3.66667	1.66667	Similar	4.66667	3.5	2.33333	Disagree	Strongly Agree	Strongly Agree	Neutral	Strongly Disagree	Strongly Disagree	Strongly Disagree	Strongly Agree	Strongly Agree
PhD	NSERC	Less	4.16667	4	3	Less	3.83333	4.33333	3.33333	Neutral	Strongly Agree	Strongly Agree	Agree	Agree	Neutral	Not Applicable	Strongly Agree	Strongly Agree
PDF	CIHR	Similar	4.83333	4.33333	3.5	Less	4.83333	4.83333	4	Agree	Strongly Agree	Strongly Agree	Neutral	Strongly Disagree	Strongly Disagree	Strongly Disagree	Agree	Agree
PI_Early	SSHRC	Similar	3	3.5	2.33333	Less	3.16667	3.5	2.16667	Neutral	Agree	Agree	Agree	Agree	Agree	Agree	Neutral	Neutral
PDF	SSHRC	Similar	3.33333	3.16667	2.16667	Less	3.16667	2.66667	1.83333	Neutral	Agree	Agree	Agree	Agree	Agree	Agree	Disagree	Disagree
PI_Early	SSHRC	Less	3	3	3	Less	3	3	3	Neutral	Neutral	Neutral	Neutral	Neutral	Neutral	Neutral	Neutral	Neutral
PDF	SSHRC	Similar	3	2.83333	3	Less	3	3	3	Neutral	Neutral	Neutral	Agree	Agree	Agree	Agree	Neutral	Neutral
PI_Early	SSHRC	Similar	3	3	3	Similar	3	3	3	Neutral	Neutral	Neutral	Neutral	Neutral	Neutral	Neutral	Neutral	Neutral
PI_Mid	CIHR	Less	4.66667	4.16667	3	Less	4.66667	4.33333	3.66667	Strongly Agree	Strongly Agree	Strongly Agree	Strongly Disagree	Strongly Disagree	Strongly Disagree	Neutral	Strongly Agree	Strongly Agree
PDF	NSERC	More	2.66667	3.16667	1.83333	More	3.5	3.16667	2.5	Disagree	Strongly Agree	Strongly Agree	Strongly Agree	Strongly Agree	Agree	Strongly Agree	Agree	Strongly Agree
PI_Mid	NSERC	More	3.16667	2.33333	1.83333	More	3.33333	2.16667	1.83333	Disagree	Strongly Agree	Strongly Agree	Agree	Agree	Agree	Agree	Disagree	Disagree
PhD	NSERC	Less	2.83333	3	1.83333	Similar	4	3.66667	1.66667	Disagree	Strongly Agree	Strongly Agree	Agree	Disagree	Disagree	Agree	Strongly Agree	Strongly Agree
MSc	SSHRC	Less	2.66667	3	2.33333	Similar	3.5	3	2.5	Neutral	Strongly Agree	Strongly Agree	Strongly Agree	Strongly Agree	Strongly Agree	Agree	Agree	Agree
PDF	CIHR	Less	4.16667	3	4.16667	Less	4.83333	3.33333	4	Agree	Strongly Agree	Strongly Agree	Disagree	Strongly Disagree	Strongly Disagree	Strongly Disagree	Strongly Agree	Strongly Agree
PhD	SSHRC	Similar	4.33333	3.83333	2.16667	Similar	5	4.5	2.33333	Agree	Neutral	Neutral	Strongly Disagree	Strongly Disagree	Strongly Disagree	Not Applicable	Agree	Agree
PhD	NSERC	Less	4	4.5	3	Less	3	3.5	2.16667	Disagree	Strongly Agree	Strongly Agree	Strongly Agree	Agree	Disagree	Not Applicable	Strongly Agree	Strongly Agree
PI_Senior	NSERC	More	5	4	1.83333	Less	5	4	2	Disagree	Strongly Agree	Strongly Agree	Agree	Disagree	Strongly Disagree	Neutral	Agree	Strongly Agree
PhD	NSERC	Similar	2.83333	3.5	2	Similar	2.33333	3.66667	1.83333	Neutral	Agree	Agree	Strongly Agree	Agree	Neutral	Neutral	Agree	Agree
PDF	CIHR	Similar	4.16667	3.16667	3.66667	Similar	3.83333	2.66667	3.33333	Disagree	Agree	Strongly Agree	Agree	Neutral	Disagree	Strongly Disagree	Neutral	Neutral
PI_Early	NSERC	Less	4.66667	3.5	2.33333	Less	4.33333	4.16667	2.5	Neutral	Strongly Agree	Strongly Agree	Agree	Agree	Agree	Agree	Agree	Not Applicable
PDF	SSHRC	More	4.5	4.5	2.83333	Similar	5	4.66667	3	Strongly Agree	Strongly Agree	Strongly Agree	Agree	Disagree	Disagree	Neutral	Strongly Agree	Strongly Agree
MSc	SSHRC	Less	2	3.33333	2.83333	Less	4.66667	3.83333	2.33333	Agree	Strongly Agree	Strongly Agree	Agree	Strongly Disagree	Strongly Disagree	Not Applicable	Agree	Agree
PI_Senior	SSHRC	Similar	2.83333	2.66667	1.83333	Similar	3.5	2.66667	1.83333	Disagree	Agree	Agree	Strongly Agree	Agree	Agree	Agree	Neutral	Not Applicable
PhD	SSHRC	Similar	2.5	4	2.83333	Less	3.83333	4.16667	3.5	Strongly Agree	Strongly Agree	Strongly Agree	Disagree	Strongly Disagree	Strongly Disagree	Neutral	Agree	Strongly Agree
PhD	CIHR	Similar	4.33333	3.33333	2.16667	Similar	4.66667	3.66667	1.83333	Neutral	Strongly Agree	Agree	Strongly Agree	Strongly Agree	Strongly Agree	Agree	Strongly Agree	Strongly Agree
PDF	CIHR	Less	3.83333	4.66667	2.5	Less	5	4.83333	2	Strongly Agree	Strongly Agree	Strongly Agree	Neutral	Disagree	Disagree	Strongly Disagree	Strongly Agree	Strongly Agree
PhD	CIHR	Less	4	3.66667	3.66667	Less	3.66667	4	2.16667	Neutral	Strongly Agree	Strongly Agree	Agree	Strongly Disagree	Strongly Disagree	Strongly Disagree	Strongly Agree	Strongly Agree
PI_Early	SSHRC	Similar	3	3	3	Less	3	3	3	Neutral	Agree	Agree	Agree	Agree	Agree	Agree	Neutral	Neutral
PI_Early	SSHRC	Less	3	2.83333	2.5	Less	3	3	3	Neutral	Agree	Agree	Strongly Agree	Strongly Agree	Agree	Agree	Neutral	Neutral
PDF	SSHRC	Similar	3	3	3	Less	3	3	3	Neutral	Neutral	Neutral	Agree	Agree	Agree	Agree	Agree	Agree
PhD	CIHR	Less	3	2.83333	3	Similar	2.33333	2.66667	3.83333	Agree	Agree	Disagree	Agree	Agree	Neutral	Neutral	Agree	Strongly Agree
PDF	SSHRC	Similar	3	3	3	Less	3	3	3	Neutral	Agree	Agree	Agree	Agree	Strongly Agree	Agree	Agree	Neutral
PhD	CIHR	Less	3.16667	3.16667	2.5	Less	3.33333	3.33333	2.83333	Neutral	Agree	Agree	Agree	Neutral	Neutral	Neutral	Disagree	Disagree
MSc	CIHR	Less	2.83333	3.5	3	Similar	3.33333	3.5	2.66667	Neutral	Disagree	Disagree	Neutral	Strongly Disagree	Disagree	Disagree	Neutral	Disagree
PDF	CIHR	Similar	2.5	2.83333	3	Similar	3	2.5	3.16667	Agree	Neutral	Neutral	Agree	Neutral	Neutral	Agree	Neutral	Agree
PhD	SSHRC	Similar	3.16667	2.83333	3.33333	Similar	3.33333	3.16667	3.33333	Agree	Agree	Agree	Agree	Agree	Agree	Agree	Agree	Agree
PI_Senior	SSHRC	More	3.83333	4.16667	2.5	More	3	3.83333	2.5	Agree	Agree	Strongly Agree	Agree	Strongly Agree	Strongly Agree	Agree	Agree	Strongly Agree
PhD	CIHR	Similar	2.5	3.16667	2.83333	Similar	2.83333	2.66667	3	Neutral	Disagree	Neutral	Disagree	Neutral	Disagree	Neutral	Neutral	Disagree
PhD	CIHR	Similar	3	3.16667	3.33333	Similar	3.16667	3	3.33333	Neutral	Disagree	Neutral	Disagree	Neutral	Disagree	Disagree	Neutral	Neutral
PhD	SSHRC	Less	2.16667	2.83333	2.5	Less	3	3	2	Agree	Neutral	Agree	Agree	Neutral	Agree	Agree	Neutral	Agree
PI_Senior	SSHRC	Similar	2.5	3.33333	3.83333	Similar	2.5	2.66667	2.16667	Disagree	Strongly Agree	Strongly Disagree	Agree	Not Applicable	Not Applicable	Agree	Not Applicable	Strongly Agree
PhD	SSHRC	Similar	3.33333	3.33333	3.83333	Similar	2.83333	1.83333	3.66667	Disagree	Not Applicable	Agree	Strongly Agree	Not Applicable	Agree	Strongly Agree	Not Applicable	Strongly Agree
PhD	SSHRC	Similar	2.66667	2.66667	3	Similar	2.66667	3	3.33333	Disagree	Neutral	Disagree	Disagree	Neutral	Disagree	Disagree	Disagree	Disagree
PhD	CIHR	Less	3	3.5	2.83333	Less	3.16667	3.33333	3	Agree	Agree	Neutral	Agree	Agree	Neutral	Agree	Agree	Neutral
PhD	CIHR	Similar	3	3.33333	3	Less	3.16667	3.16667	3.16667	Agree	Agree	Agree	Agree	Neutral	Neutral	Agree	Neutral	Agree
PDF	NSERC	Similar	2.83333	3.33333	3	Similar	3.16667	2.5	3.33333	Neutral	Neutral	Neutral	Neutral	Neutral	Neutral	Neutral	Neutral	Neutral
PDF	NSERC	Similar	3	3	3	Similar	3	2.66667	3.16667	Neutral	Disagree	Neutral	Disagree	Neutral	Disagree	Disagree	Neutral	Disagree
MSc	NSERC	Less	2.83333	2.83333	3.33333	Less	3	2.83333	3	Neutral	Neutral	Neutral	Neutral	Neutral	Neutral	Neutral	Neutral	Neutral
PDF	CIHR	Similar	3	2.66667	3	Similar	2.66667	2.66667	3	Neutral	Neutral	Neutral	Agree	Neutral	Agree	Neutral	Agree	Neutral
PDF	NSERC	Similar	2.66667	2.66667	3.33333	Similar	2.83333	2.33333	3.33333	Neutral	Neutral	Neutral	Agree	Agree	Agree	Agree	Agree	Agree
MSc	SSHRC	Less	3.33333	3	3	Less	3	3.5	2.83333	Agree	Agree	Neutral	Strongly Agree	Strongly Agree	Strongly Agree	Neutral	Agree	Neutral
PDF	NSERC	Similar	2.66667	2.5	3	Similar	2.66667	3	3.33333	Agree	Agree	Agree	Agree	Agree	Agree	Agree	Agree	Agree
PDF	CIHR	Similar	2.83333	2.66667	3	Similar	2.83333	2.83333	3.33333	Agree	Agree	Agree	Agree	Agree	Agree	Agree	Agree	Agree
PhD	NSERC	Similar	2.66667	2.66667	3	Similar	2.66667	2.5	3.5	Agree	Agree	Agree	Agree	Agree	Agree	Agree	Agree	Agree
PDF	CIHR	Similar	2.83333	2.5	3	Similar	2.83333	2.33333	3.33333	Agree	Agree	Agree	Agree	Agree	Agree	Agree	Agree	Agree
PhD	SSHRC	Similar	3	3.5	2.66667	Less	2.83333	2.33333	3.33333	Agree	Neutral	Disagree	Neutral	Neutral	Disagree	Neutral	Disagree	Neutral
PhD	NSERC	More	3.5	3.16667	3.16667	Less	2.33333	3	3.16667	Neutral	Neutral	Agree	Agree	Neutral	Neutral	Agree	Neutral	Agree
PhD	CIHR	Similar	3	3	3.16667	More	2.83333	2.5	3.5	Disagree	Agree	Neutral	Agree	Agree	Neutral	Agree	Agree	Neutral
PDF	CIHR	Similar	3	2.5	3.16667	Similar	3.16667	2.66667	3.33333	Agree	Agree	Agree	Agree	Agree	Agree	Agree	Agree	Agree
PDF	NSERC	Similar	2.66667	2.83333	3	Similar	3.16667	2.66667	3.5	Agree	Agree	Agree	Agree	Agree	Agree	Agree	Agree	Agree
PDF	NSERC	Similar	2.5	2.33333	3.33333	Similar	2.83333	2.33333	3.33333	Agree	Agree	Agree	Agree	Agree	Agree	Agree	Agree	Agree
PDF	NSERC	Similar	2.66667	2.66667	3.33333	Similar	2.66667	2.5	3.33333	Agree	Neutral	Agree	Agree	Agree	Neutral	Agree	Agree	Agree
PDF	NSERC	Similar	2.83333	2.66667	3	Similar	2.83333	2.83333	3	Agree	Agree	Agree	Agree	Agree	Neutral	Agree	Agree	Neutral
PDF	NSERC	Similar	2.83333	2.83333	3.33333	Similar	2.83333	2.83333	3.5	Agree	Neutral	Agree	Neutral	Agree	Agree	Neutral	Agree	Agree
PDF	NSERC	Similar	2.83333	2.33333	2.83333	Similar	2.66667	2.33333	3.33333	Agree	Neutral	Agree	Agree	Neutral	Agree	Agree	Agree	Agree
PDF	NSERC	Similar	2.66667	2.66667	3	Similar	2.66667	2.83333	3	Agree	Neutral	Neutral	Agree	Agree	Agree	Neutral	Agree	Agree
PDF	SSHRC	Similar	3	2.66667	3.16667	Similar	2.66667	2.33333	3.33333	Agree	Neutral	Agree	Agree	Neutral	Agree	Neutral	Agree	Agree
PDF	NSERC	Similar	2.66667	2.33333	2.83333	Similar	2.83333	2.33333	3.5	Agree	Neutral	Agree	Agree	Agree	Agree	Agree	Agree	Neutral
PI_Early	CIHR	Similar	2.66667	2.5	3	Similar	3.33333	3	3.66667	Disagree	Strongly Agree	Agree	Agree	Agree	Neutral	Neutral	Disagree	Disagree
PDF	NSERC	Similar	2.66667	2.66667	3.5	Similar	2.83333	2.5	3.16667	Agree	Neutral	Agree	Agree	Agree	Neutral	Agree	Agree	Agree
PDF	NSERC	Similar	3	2.5	3.33333	Similar	2.66667	2.33333	3.16667	Agree	Neutral	Agree	Agree	Neutral	Agree	Agree	Agree	Agree
MSc	SSHRC	Less	2.83333	2.66667	2.83333	Similar	3	2.5	3.16667	Agree	Agree	Neutral	Agree	Agree	Agree	Agree	Neutral	Neutral
PDF	NSERC	Similar	2.66667	2.66667	3.5	Similar	2.83333	2.66667	3.16667	Agree	Agree	Neutral	Agree	Agree	Neutral	Agree	Agree	Agree
PDF	NSERC	Similar	3	2.66667	3.33333	Similar	2.66667	2.66667	3.16667	Agree	Neutral	Agree	Agree	Agree	Agree	Agree	Agree	Neutral
PhD	NSERC	Similar	2.66667	2.66667	3.5	Similar	3	2.33333	3.33333	Agree	Neutral	Agree	Agree	Agree	Neutral	Agree	Agree	Agree
PhD	NSERC	Similar	2.66667	2.33333	3	Similar	2.66667	2.66667	3.16667	Agree	Neutral	Agree	Agree	Agree	Neutral	Agree	Agree	Agree
PDF	SSHRC	Less	3.16667	3.16667	3	Less	3	3.66667	2.83333	Agree	Agree	Agree	Agree	Agree	Agree	Agree	Agree	Neutral
PhD	CIHR	Similar	3	2.5	2.66667	Similar	3.66667	2.16667	2.33333	Agree	Agree	Strongly Agree	Agree	Agree	Agree	Neutral	Agree	Neutral
PDF	SSHRC	Similar	3.33333	2.5	3.5	Similar	3.16667	3.33333	2.83333	Disagree	Agree	Neutral	Strongly Agree	Neutral	Strongly Agree	Disagree	Strongly Disagree	Agree
PhD	CIHR	Similar	3.16667	3.16667	3.33333	Similar	2.83333	2.66667	3	Neutral	Neutral	Disagree	Neutral	Neutral	Neutral	Neutral	Neutral	Neutral
PhD	CIHR	Similar	3.16667	3	2.66667	Similar	2.83333	3	3.16667	Neutral	Disagree	Neutral	Neutral	Disagree	Neutral	Disagree	Disagree	Neutral
PhD	NSERC	Less	3.33333	2.16667	3.33333	Similar	2.66667	2.5	3.33333	Agree	Agree	Agree	Agree	Agree	Agree	Agree	Agree	Agree
PDF	NSERC	Similar	3.33333	3.33333	3	Similar	3.16667	3.16667	3	Neutral	Neutral	Neutral	Neutral	Neutral	Neutral	Disagree	Neutral	Agree
PDF	CIHR	Similar	3	3.5	2.83333	Similar	3	3.16667	2.83333	Neutral	Agree	Neutral	Neutral	Disagree	Neutral	Agree	Neutral	Neutral
PhD	NSERC	Similar	3.33333	2.33333	3.33333	Similar	2.66667	3.16667	2.83333	Neutral	Agree	Neutral	Neutral	Neutral	Neutral	Agree	Neutral	Agree
PhD	SSHRC	Similar	3.66667	3.5	2.66667	Similar	3.66667	3.5	2.66667	Neutral	Agree	Agree	Agree	Agree	Agree	Agree	Neutral	Agree
PhD	NSERC	Similar	3.16667	3.5	2.83333	Similar	3.16667	2.5	3.16667	Neutral	Neutral	Neutral	Neutral	Agree	Disagree	Neutral	Neutral	Agree
PhD	CIHR	Similar	2.66667	2.66667	3.33333	Similar	3.33333	3	3	Neutral	Agree	Neutral	Neutral	Agree	Neutral	Neutral	Neutral	Agree
MSc	CIHR	Less	3.66667	2.66667	2.33333	More	3.5	3	2.5	Agree	Strongly Agree	Strongly Agree	Strongly Agree	Strongly Agree	Strongly Agree	Neutral	Neutral	Strongly Agree
PhD	SSHRC	Similar	3.16667	3.5	2.5	Similar	3	3.66667	2.5	Agree	Agree	Agree	Agree	Agree	Agree	Agree	Agree	Agree
PhD	CIHR	Similar	3	3.16667	2.83333	Similar	2.83333	3.16667	3.33333	Neutral	Disagree	Neutral	Neutral	Agree	Neutral	Neutral	Neutral	Neutral
PhD	CIHR	Similar	2.83333	2.83333	2.66667	Similar	3	3	3.16667	Neutral	Agree	Neutral	Neutral	Neutral	Agree	Neutral	Neutral	Neutral
PhD	CIHR	Similar	3	1.66667	2	Similar	2.5	1.83333	1.83333	Agree	Disagree	Agree	Strongly Agree	Strongly Agree	Strongly Agree	Agree	Disagree	Disagree
PDF	NSERC	Similar	3.16667	2.83333	3	Similar	2.83333	3	3	Disagree	Neutral	Agree	Neutral	Neutral	Agree	Neutral	Neutral	Agree
PI_Mid	CIHR	Similar	2.83333	3	3	Similar	3.33333	2.66667	3	Neutral	Neutral	Agree	Neutral	Neutral	Agree	Neutral	Neutral	Agree
PhD	CIHR	Similar	3	3.5	2.66667	Similar	3.83333	3.66667	2.66667	Neutral	Strongly Agree	Agree	Agree	Agree	Neutral	Neutral	Agree	Agree
PhD	CIHR	Similar	3	2.83333	2.66667	Similar	3.33333	3.16667	3.33333	Neutral	Disagree	Disagree	Disagree	Neutral	Disagree	Neutral	Disagree	Neutral
PhD	CIHR	Similar	3	3	2.66667	Similar	2.66667	3	3.33333	Neutral	Neutral	Neutral	Neutral	Agree	Neutral	Disagree	Neutral	Agree
PI_Early	NSERC	Similar	2.5	2.5	3.16667	Similar	2.83333	2.83333	3.16667	Neutral	Neutral	Neutral	Neutral	Not Applicable	Neutral	Neutral	Agree	Agree
PDF	CIHR	Similar	3	2.66667	3.33333	Similar	2.83333	2.5	3.16667	Neutral	Agree	Neutral	Agree	Agree	Neutral	Neutral	Neutral	Agree
PDF	CIHR	Similar	2.83333	2.66667	3.33333	Similar	2.66667	3	3	Neutral	Agree	Neutral	Agree	Neutral	Agree	Agree	Neutral	Agree
PhD	CIHR	Similar	3.16667	2.66667	3.16667	Similar	3.16667	2.5	3	Neutral	Neutral	Neutral	Neutral	Neutral	Neutral	Agree	Neutral	Agree
PhD	CIHR	Similar	2.83333	2.83333	3.33333	Similar	2.66667	2.5	3	Neutral	Agree	Neutral	Neutral	Agree	Neutral	Neutral	Neutral	Neutral
PDF	CIHR	Similar	2.83333	2.66667	3	Similar	2.66667	2.5	2.83333	Neutral	Agree	Agree	Neutral	Agree	Neutral	Agree	Neutral	Agree
PhD	CIHR	Similar	3	3	3	Similar	2.66667	2.66667	3.16667	Neutral	Agree	Neutral	Neutral	Neutral	Agree	Agree	Neutral	Agree
PhD	CIHR	Similar	3	2.33333	3.33333	Similar	2.83333	2.66667	3.16667	Neutral	Agree	Agree	Neutral	Agree	Neutral	Agree	Neutral	Agree
PI_Early	CIHR	Similar	2.66667	2.33333	3.33333	Similar	2.83333	2.33333	3.33333	Disagree	Not Applicable	Not Applicable	Not Applicable	Not Applicable	Not Applicable	Not Applicable	Not Applicable	Not Applicable
PDF	CIHR	More	3.33333	4.16667	2	More	3.5	4	2.83333	Neutral	Agree	Agree	Neutral	Strongly Agree	Agree	Neutral	Neutral	Neutral
PhD	CIHR	Similar	4.16667	4.33333	2.33333	More	4.33333	4	2.83333	Strongly Agree	Strongly Disagree	Agree	Strongly Agree	Strongly Agree	Strongly Agree	Disagree	Disagree	Disagree
PDF	CIHR	Similar	2.66667	2.5	3.33333	Similar	2.5	2.83333	3	Neutral	Agree	Neutral	Agree	Neutral	Neutral	Neutral	Agree	Neutral
PDF	CIHR	Similar	2.66667	2.66667	3.33333	Similar	3.16667	3	2.83333	Agree	Agree	Neutral	Neutral	Neutral	Agree	Neutral	Neutral	Neutral
PhD	SSHRC	Less	3	3	3	Less	3.66667	2.83333	3	Agree	Agree	Agree	Neutral	Agree	Agree	Neutral	Agree	Neutral
PhD	SSHRC	Similar	2.83333	2.83333	2.16667	Less	2.33333	3.33333	2.83333	Disagree	Agree	Disagree	Agree	Neutral	Disagree	Agree	Disagree	Neutral
PhD	SSHRC	Similar	3.16667	3.66667	2.33333	Less	3.5	3.83333	2.5	Disagree	Disagree	Disagree	Agree	Neutral	Disagree	Neutral	Disagree	Disagree
PDF	CIHR	Less	4.33333	3.5	2.16667	Similar	4.33333	4.16667	2.33333	Neutral	Agree	Strongly Agree	Strongly Agree	Agree	Agree	Neutral	Neutral	Neutral
PhD	SSHRC	Less	2.66667	3.5	2.66667	Less	2.83333	3.83333	2.66667	Agree	Neutral	Agree	Neutral	Agree	Agree	Neutral	Agree	Neutral
PhD	CIHR	Less	3.5	3.66667	2.16667	Less	4	3.66667	2.83333	Neutral	Strongly Agree	Agree	Strongly Agree	Agree	Agree	Not Applicable	Not Applicable	Not Applicable
PDF	NSERC	Less	2.83333	2.16667	2.83333	Less	2.5	2.5	2.5	Agree	Neutral	Neutral	Not Applicable	Neutral	Neutral	Neutral	Disagree	Agree
PDF	NSERC	More	3	2.83333	3.16667	More	2.83333	3	3.33333	Agree	Agree	Agree	Agree	Agree	Agree	Agree	Neutral	Neutral
PhD	NSERC	Similar	3.83333	4	3	Less	2.33333	3.66667	3	Disagree	Agree	Agree	Disagree	Disagree	Disagree	Disagree	Neutral	Neutral
PhD	NSERC	Similar	3.33333	3.16667	3	Similar	2.83333	3.16667	3.16667	Neutral	Agree	Strongly Agree	Disagree	Strongly Disagree	Disagree	Agree	Agree	Neutral
PhD	NSERC	Similar	2.66667	3.33333	2.83333	Similar	3	3.16667	2.5	Neutral	Agree	Neutral	Disagree	Agree	Neutral	Disagree	Agree	Neutral
PI_Early	SSHRC	Similar	3	3.33333	3.16667	Similar	3.33333	3.66667	2.83333	Agree	Agree	Strongly Agree	Neutral	Agree	Neutral	Agree	Agree	Strongly Agree
PDF	NSERC	Similar	2.66667	3.16667	2.33333	Similar	2.5	2.83333	3.33333	Neutral	Disagree	Agree	Neutral	Disagree	Agree	Neutral	Neutral	Agree
PhD	SSHRC	Less	4	3.16667	2.66667	Less	4	3.33333	2.83333	Disagree	Agree	Strongly Agree	Strongly Agree	Agree	Agree	Agree	Agree	Agree
PhD	NSERC	Similar	2.33333	2.16667	2	Similar	2.33333	2.16667	2	Disagree	Disagree	Strongly Agree	Agree	Strongly Agree	Strongly Agree	Strongly Agree	Agree	Agree
MSc	SSHRC	Similar	1.83333	3.83333	3.16667	Similar	1.83333	3.5	3	Strongly Disagree	Agree	Agree	Disagree	Strongly Disagree	Strongly Disagree	Strongly Disagree	Agree	Agree
PhD	CIHR	Similar	2.66667	2.83333	2.33333	Similar	2.66667	2.83333	2.33333	Neutral	Strongly Agree	Strongly Agree	Agree	Neutral	Neutral	Neutral	Agree	Agree
PDF	SSHRC	More	1.66667	2.83333	1.33333	More	1.5	2.83333	1.33333	Neutral	Neutral	Disagree	Strongly Agree	Strongly Agree	Agree	Agree	Disagree	Disagree
PhD	CIHR	Similar	2.66667	2.5	2.33333	Similar	2.83333	2.66667	2.5	Agree	Strongly Agree	Strongly Agree	Agree	Agree	Agree	Agree	Agree	Agree
PhD	SSHRC	Less	4.83333	4.83333	4.83333	Less	5	4.66667	5	Neutral	Agree	Strongly Agree	Disagree	Strongly Disagree	Strongly Disagree	Strongly Disagree	Strongly Agree	Strongly Agree
PI_Early	SSHRC	More	3.16667	3.5	1.66667	More	3.66667	3.16667	1.83333	Disagree	Neutral	Disagree	Agree	Agree	Disagree	Neutral	Disagree	Disagree
PhD	SSHRC	Less	3.66667	4	2.5	Less	3.66667	4	2.16667	Neutral	Strongly Agree	Strongly Agree	Strongly Disagree	Agree	Agree	Agree	Neutral	Strongly Agree
PhD	SSHRC	Similar	3	3	3.16667	Less	3	3.16667	3.16667	Neutral	Neutral	Disagree	Agree	Agree	Neutral	Neutral	Agree	Agree
PhD	NSERC	Less	2.5	4	2.5	Similar	3.5	4.16667	2.83333	Neutral	Strongly Agree	Strongly Agree	Agree	Neutral	Neutral	Neutral	Agree	Agree
MSc	CIHR	Less	3.33333	3.66667	2.66667	Less	3.66667	4.33333	3	Agree	Agree	Agree	Neutral	Neutral	Neutral	Neutral	Neutral	Neutral
PhD	CIHR	Less	3.16667	3.33333	2.66667	Less	3.5	3.5	2.66667	Neutral	Agree	Agree	Neutral	Agree	Agree	Neutral	Agree	Agree
PhD	NSERC	Similar	4.33333	4	3.16667	Less	3.83333	4.33333	3.66667	Agree	Strongly Agree	Strongly Agree	Agree	Strongly Disagree	Strongly Disagree	Strongly Disagree	Strongly Agree	Strongly Agree
PI_Mid	SSHRC	Less	4.16667	4	3	Less	5	4	3.33333	Agree	Agree	Strongly Agree	Strongly Disagree	Disagree	Disagree	Strongly Disagree	Agree	Not Applicable
MSc	CIHR	Similar	3.5	3.16667	3.5	Similar	3.66667	4	3.16667	Agree	Agree	Agree	Neutral	Neutral	Neutral	Neutral	Neutral	Neutral
PhD	CIHR	Similar	4.16667	4.16667	3.66667	Less	4.33333	4.16667	3.5	Strongly Agree	Neutral	Disagree	Agree	Disagree	Disagree	Agree	Agree	Agree
PhD	SSHRC	Less	3.16667	4.33333	2.33333	Less	4.16667	4.33333	2.66667	Neutral	Strongly Disagree	Strongly Disagree	Disagree	Disagree	Strongly Disagree	Disagree	Strongly Agree	Strongly Agree
PhD	CIHR	Similar	3.5	3.5	2.83333	Less	4.33333	4.33333	3.33333	Neutral	Agree	Strongly Agree	Agree	Neutral	Neutral	Neutral	Strongly Agree	Strongly Agree
PhD	NSERC	Similar	4.16667	3.66667	2.66667	Similar	4	3.66667	2.83333	Agree	Strongly Agree	Strongly Agree	Strongly Agree	Disagree	Disagree	Neutral	Neutral	Agree
PI_Early	SSHRC	Similar	3	3	2.66667	Less	3	3	2.66667	Neutral	Neutral	Neutral	Agree	Agree	Agree	Agree	Neutral	Neutral
